# Supplementary material for: Ethylene modulates cell wall mechanics for root responses to compaction
Source: Nature. 2025 Nov 26;649(8097):685–92. doi: 10.1038/s41586-025-09765-7 (PMC12804079; doi:10.1038/s41586-025-09765-7)
Supplement: Supplementary file 2 — List of primers used in this study. [file 41586_2025_9765_MOESM2_ESM.xlsx]

## Sheet: Sheet1
Supplementary Tabel 1. List of primers used in this study.
	Primer	Sequence (5' → 3')
Yeast one-hybrid	pHISi-pCESA1-F	CGGGGAGCTCACGCGTCATGTTTAGAACGGAAAAACATTG
	pHISi-pCESA1-R	CGATTCGCGAACGCGTCCTCCTCCCCTTCCTCCT
	pHISi-pCESA3-F	ggggacaactttgtatagaaaagttgtcCCGCCACCGTAACTCATCTTTC
	pHISi-pCESA3-R	ggggactgcttttttgtacaaacttggCGCCCCTCCTCCTCCTCC
	pHISi-pCESA5-F	ggggacaactttgtatagaaaagttgtcCGTGCTGAACTGGATTGGC
	pHISi-pCESA5-R	ggggactgcttttttgtacaaacttggCCCGCAATCCTCCCTACC
	pHISi-pCESA6-F	ggggacaactttgtatagaaaagttgtcAGAGGATCAGAGGATTCCACGCAC
	pHISi-pCESA6-R	ggggactgcttttttgtacaaacttggCGCACCCTCCTCGTCGGC
	pHISi-pCESA8-F	CGGGGAGCTCACGCGTACAGTGCATCATATCTCGTTATCTCCC
	pHISi-pCESA8-R	CGATTCGCGAACGCGTGGCGCACGCTGCAGCAG
	pHISi-pCSI-F	ggggacaactttgtatagaaaagttgtcGCTCTTCACCTGCACAGATTGC
	pHISi-pCSI-R	ggggactgcttttttgtacaaacttggGTTACCTGAGATTACAGCAGTGCG
	pHISi-pCSLF6-F	ggggacaactttgtatagaaaagttgtcTCCCTTTCGGGTTGGTTG
	pHISi-pCSLF6-R	ggggactgcttttttgtacaaacttggTGCTAATGCCTTTGCCTCTC
	pHISi-pCHIT13-F	ggggacaactttgtatagaaaagttgtcCTCCTCCTACCTTCGGCTTC
	pHISi-pCHIT13-R	ggggactgcttttttgtacaaacttggCCTCGAAAATCAACCAAGAAAC
	pHISi-pHARPIN-F	ggggacaactttgtatagaaaagttgtcAAGCATCGTGAACGGGAATA
	pHISi-pHARPIN-R	ggggactgcttttttgtacaaacttggCCCTCCCCCTTTTCCTTC
Dual-Luciferase	pGAL4.1-pCESA5-F	GCCGGTACCTGAGCTCCGTGCTGAACTGGATTGGC
	pGAL4.1-pCESA5-R	CGAGGCTAGCGAGCTCCCCGCAATCCTCCCTACC
	pGAL4.1-pCESA6-F	GCCGGTACCTGAGCTCAGAGGATCAGAGGATTCCA
	pGAL4.1-pCESA6-R	CGAGGCTAGCGAGCTCCGCACCCTCCTCGTCGGCG
	pGAL4.1-pCESA8-F	CTAACTGGCCGGTACCCTACAGTGTAAGCACGGTA
	pGAL4.1-pCESA8-R	AGCGAGCTCAGGTACCGGCGCACGCTGCAGCAGCA
	pZmUBQ-ARF1-F	CTAGAGGATCCCCGGGATGTCGTCGCAAGGAGCAG
	pZmUBQ-ARF1-R	ATCTTCATATGAGCTCCTAAAACCCAGTCTTCTGA
	pZmUBQ-eGFP-F	CTAGAGGATCCCCGGGATGGTGAGCAAGGGCGAG
	pZmUBQ-eGFP-R	ATCTTCATATGAGCTCTTACTTGTACAGCTCGTCCA
RT-qPCR	OsCESA1-F	GGCATGGTGGCGGGTATAT
	OsCESA1-R	AGGCGACGGCTTTCTGAGT
	OsCESA3-F	TTTGTCGCATCCACACTTCTTG
	OsCESA3-R	ATCCAGCCAATCTCTTTCCCC
	OsCESA5-F	CGTTTTTGTTGCGTCCACACT
	OsCESA5-R	GCCAATCTCTTTTCCCCAGTCT
	OsCESA6-F	CTCCAGAGCTCACCAATGTTGC
	OsCESA6-R	CCTCCAATGACCCAAAACTGC
	OsCESA8-F	CGTTTGTTGCCTCCACTCTCA
	OsCESA8-R	CCAATCTCAGTTCCCCATTCG
	OsARF1-F	GGTCAGCTGTCAGCATTCTCA
	OsARF1-R	CTTTATGCGAGTTCTAGCGGTG
	UBQ-F	CCAGGACAAGATGATCTGCC
	UBQ-R	AAGAAGCTGAAGCATCCAGC
EMSA	M1-F	CGTGTCACCGACACTTTTCA
	M1-R	TGAAAAGTGTCGGTGACACG
	M2-F	CCACACACCGACACTCTCCT
	M2-R	AGGAGAGTGTCGGTGTGTGG
	M3-F	AAATATTTGTCACAAAAAAA
	M3-R	TTTTTTTGTGACAAATATTT
	M1-mut-F	CGAAAAAAAAAAACTTTTCA
	M1-mut-R	TGAAAAGTTTTTTTTTTTCG
	M2-mut-F	CCACACAAAAAAACTCTCCT
	M2-mut-R	AGGAGAGTTTTTTTGTGTGG
	M3-mut-F	AAATATTAAAAAAAAAAAAA
	M3-mut-R	TTTTTTTTTTTTTAATATTT
	pSP6-T7-ARF1-F	agaataaggagaattcatgtcgtcgcaaggagcag
	pSP6-T7-ARF1-R	cgactctagaggatcctcagtggtggtggtggtgg
ChIP-qPCR	M1-F	CCACCTTACTCACAGTCTCA
	M1-R	CCTTGCTTCTAACCACGAGG
	M2/3-F	CATCTCCCGTTTCAGTCGCC
	M2/3-R	TTGCTAGCTCAGCGAAGGGT
	Control-F	CCAGCCTAGCATCGTTAGTT
	Control-R	GGCGACTGAAACGGGAGATG
	pARF1-gARF1-GFP-F	CCATGATTACGAATTCCTCCTAGAGAACTTGCACC
	pARF1-gARF1-GFP-R	TACCGAGCTCGAATTCAAACCCAGTCTTCTGATCCT
Crispr	RGEB32-ARF1-F	TAGGTCTCCCGAACACCTCGTgttttagagctagaa
	RGEB32-ARF1-R	CGGGTCTCATTCGCGCAGATTtgcaccagccggg
	RGEB32-CESA6-F	TAGGTCTCCCATGGGGGGCGGgttttagagctagaa
	RGEB32-CESA6-R	CGGGTCTCACATGTAGGATGGtgcaccagccggg
Overexpression	pTCK303-ARF1-F	CGACTCTAGAGGATCCATGTCGTCGCAAGGAGCAGG
	pTCK303-ARF1-R	GGGTACCCGGggatccCTAAAACCCAGTCTTCTGAT
GUS line	pARF1-GUS-F	ATTCGAGCTCGGTACCCTCCTAGAGAACTTGCACC
	pARF1-GUS-R	CTCAGATCTACCATGGtGGCGGCCGAGCGACCGAG
	pCESA6-GUS-F	ATTCGAGCTCGGTACCgcctcgcacacttatgggt
	pCESA6-GUS-R	CTCAGATCTACCATGGtcgcaccctcctcgtcggc
Complementation	NG-CESA6-F1	GCTGTACAAGAAGCTTATGGAGGCGAGCGCGG
	NG-CESA6-R1	GCTGGTCACCAAGCTTTTAGTTACAATCCAGACCACATTCCTCCAGAAG
	NG-CESA6-F2	ATTCGAGCTCGGTACCgcctcgcacacttatgggttgtct
	NG-CESA6-R2	AGGATCCCCGGGTACCcgcaccctcctcgtcgg
