# Supplementary material for: Ethylene modulates cell wall mechanics for root responses to compaction
Source: Nature. 2025 Nov 26;649(8097):685–92. doi: 10.1038/s41586-025-09765-7 (PMC12804079; doi:10.1038/s41586-025-09765-7)
Supplement: Supplementary file 3 — List of genes induced in this manuscript. [file 41586_2025_9765_MOESM3_ESM.xlsx]

## Sheet: Description
List of genes induced in this manuscript and their MSU ID
Gene name	The assigned name for certain gene based on https://shigen.nig.ac.jp/rice/oryzabase/
MSU ID	Gene ID in MSU format, based on http://rice.plantbiology.msu.edu/

## Sheet: Gene list
Supplementary Table 2. List of genes induced in this manuscript
Gene name	MSU ID
OsARF1	LOC_Os01g13520
OsCESA1	LOC_Os05g08370
OsCESA3	LOC_Os07g24190
OsCESA5	LOC_Os03g62090
OsCESA6	LOC_Os07g14850
OsCESA8	LOC_Os07g10770
OsCSI	LOC_Os06g11990
OsCSLF6	LOC_Os08g06380
OsCTL	LOC_Os09g32080
OsSTL	LOC_Os07g46300
