# Supplementary material for: Ethylene modulates cell wall mechanics for root responses to compaction
Source: Nature. 2025 Nov 26;649(8097):685–92. doi: 10.1038/s41586-025-09765-7 (PMC12804079; doi:10.1038/s41586-025-09765-7)
Supplement: Supplementary file 4 — Y1H results, associated with Fig. 2. [file 41586_2025_9765_MOESM4_ESM.xlsx]

## Sheet: Sheet1
Extended Data 1: Yeast one hybrid results in this study
	Baits
Upstream candidates	OsCESA1	OsCESA3	OsCESA5	OsCESA6	OsCESA8	OsCTL1	OsCSI	OsCSLF6	OsSTL
OS01G0169400		3		3	3
OS01G0174600					2
OS01G0200600		3	3	3		3		3
OS01G0213800					1
OS01G0236300			3	2	3	3	2	2
OS01G0258700	1	3			1
OS01G0261200			1
OS01G0274800		2						3
OS01G0313300				2
OS01G0350900	1
OS01G0542700					3
OS01G0575200			3
OS01G0589300	3								3
OS01G0605650					1
OS01G0616400					1
OS01G0645000					2
OS01G0658900					3
OS01G0678700		1
OS01G0709000				1
OS01G0713600	1		3	1	1			2	1
OS01G0759100					1
OS01G0763200					1
OS01G0797600	3		3	3	3				3
OS01G0808100					1
OS01G0812000		1
OS01G0825000		3		3	3				2
OS01G0839100			3		1
OS01G0844400		2
OS01G0850400		2
OS01G0859100		3
OS01G0866800		2
OS01G0887700		1			3
OS01G0889400		3			3
OS01G0905400	2
OS01G0907400		1
OS01G0911700					1
OS01G0929100					1
OS02G0116600			1
OS02G0224100	2	3							3
OS02G0252200			3	3		3
OS02G0539600			3		3		3
OS02G0542400								3
OS02G0546600						3
OS02G0579000									1
OS02G0645600					1
OS02G0654700		1		3					2
OS02G0659100			3	1	3
OS02G0659500				1
OS02G0674800	1							1
OS02G0676800		3	3	1		3		3
OS02G0677300		2	3			1		2
OS02G0683500					3
OS02G0695200				3	2
OS02G0701300		3
OS02G0705300					2
OS02G0725700			1
OS02G0752800		3	3	2	1	1
OS02G0776700		2
OS02G0782700				1
OS02G0810900			3	3		3			3
OS03G0109400									3
OS03G0120900					3
OS03G0133000					3
OS03G0174900		2
OS03G0183300				1
OS03G0184500		3						2
OS03G0191000					1				3
OS03G0191900		1
OS03G0231950		1
OS03G0239400					3
OS03G0263000		3	3	3	3	3
OS03G0279700			1		3
OS03G0287400					3
OS03G0321700									1
OS03G0324300					1
OS03G0335200									3
OS03G0351400		2			3
OS03G0411100		2
OS03G0425900					3
OS03G0437100			1		3
OS03G0437200			3		3
OS03G0445700		1
OS03G0640800									3
OS03G0684000				3
OS03G0720800								3
OS03G0733600		2
OS03G0764100	3		2	2	3				3
OS03G0785800					3		3
OS03G0820300					2
OS03G0820400					2
OS03G0826400		2
OS03G0860100				3	3				3
OS04G0162500			3		3
OS04G0398000	3		3	3					3
OS04G0438700	3
OS04G0460600				1					1
OS04G0515900			3	2		2
OS04G0529100		3	1
OS04G0532800		1	3	3		1
OS04G0546800				3					1
OS04G0547600		1							3
OS04G0550200	1	3	3	3	2	3		3	1
OS04G0552400			2
OS04G0569100	2	3		3				3	1
OS04G0594100			3	3	2	3
OS04G0648900		2	1	1	3	2
OS04G0665700	3
OS04G0687900					1
OS05G0114400					2
OS05G0114700		2
OS05G0163900		2
OS05G0442700				3	3	2
OS05G0473300			3	3	3	3
OS05G0497200				1	2
OS05G0497300			1	1	3				3
OS05G0513100					3
OS05G0543600	3	2	3	3	2	3
OS05G0569300					3		3
OS05G0576300					2
OS05G0578900			1		2
OS05G0579300	2			2	3
OS06G0116200		3
OS06G0130600		3		1
OS06G0131700			3	3		3
OS06G0166400		3	2	3		1
OS06G0181700		2		3	1
OS06G0193400		2
OS06G0245900		1
OS06G0265400			3		2
OS06G0283200				3
OS06G0529800							1
OS06G0530400				1
OS06G0604000		1		1	1
OS06G0609500		3
OS06G0675600			1
OS06G0724100		3
OS07G0139500		1
OS07G0150500					1
OS07G0186400									2
OS07G0209800									3
OS07G0211400		2
OS07G0272400		3
OS07G0410300			1	1	2				1
OS07G0490200			1		3				1
OS07G0543000			3
OS07G0605200
OS07G0608200		2
OS07G0623100					1
OS07G0627300	3	3	1		3
OS07G0667000					1
OS07G0679700					1
OS07G0684800				1					1
OS07G0685700					3
OS07G0687700					1
OS08G0103300		2			3
OS08G0103900			1
OS08G0115800			1	1		3
OS08G0126700	1	1
OS08G0187500								1
OS08G0248700		1
OS08G0326100	1	3			3
OS08G0386200		1			2
OS08G0408500		3	3	3	1	3			1
OS08G0421900									1
OS08G0432800		1
OS08G0474000	2	2	3	3	3				3
OS08G0508700					2
OS09G0299200		3
OS09G0334500		1			2
OS09G0434500				1
OS09G0457900				1	3
OS09G0490200					2
OS09G0497900			2
OS09G0522200		2			1
OS09G0526200		1			2
OS10G0114500		3				3
OS10G0478300			1	2	1
OS10G0480200									1
OS10G0487300		2
OS10G0532000			3			3
OS10G0575600	3	3		3	2			3	3
OS11G0128300				1	1
OS11G0154500				1
OS11G0154900	3
OS11G0156000					3	3
OS11G0163500					1
OS11G0163600					3
OS11G0197600		2
OS11G0472000	3	2			2
OS11G0483600			3				3
OS12G0163400		2			3
OS12G0168800			3		3	3
OS12G0233800					3
OS12G0278800		2
OS12G0442900							3
OS12G0581900		1
OS12G0597800								1
OS12G0612700				1					3
OS12G0624900					3	3
Note: '1' means 'weak interaction'; '2' means 'mild interaction'; '3' means 'strong interaction'
