# Supplementary material for: Ethylene modulates cell wall mechanics for root responses to compaction
Source: Nature. 2025 Nov 26;649(8097):685–92. doi: 10.1038/s41586-025-09765-7 (PMC12804079; doi:10.1038/s41586-025-09765-7)
Supplement: Supplementary file 7 — Source Data Fig. 1 [file 41586_2025_9765_MOESM7_ESM.xlsx]

## Sheet: Source data Fig.1b
Source Data Fig. 1b
Root length in soil (cm)
	Non-conpacted				Compacted
WT	12.4	11.8	11.6	12.5	8	8.1	8	7.1
cesa6	12	10	10.2	13	10	10.9	9.7	9.8

## Sheet: Source data Fig.1d
Source Data Fig. 1d
Root length (cm)
WT	7.8	11.6	12.8	13.9	7.5	12.8	8.1	9.4
cesa6	6.8	9.3	10.5	9.9	10.4	9.2	10

## Sheet: Source data Fig.1f
Source Data Fig. 1f
Cortical cell diameter (μm)
	Normal media																																								Dense media
WT	26.97	26.78	25.2	23.18	18.2	16.22	22.58	24.41	17.46	22.63	19.82	23.67	20.56	19.13	20.56	20.56	19.77	22.68	23.42	20.81	28.85	17.65	26.78	17.95	25.74	25.1	21.15	26.18	33.63	22.68	30.42	18.59	20.27	20.27	22.83	19.48	28.21	21.15	25	29.78	33.48	30.47	33.58	32.89	30.67	33.09	31.31	31.31	25.74
cesa6	30.54	24.66	35.51	32.2	29.52	25.88	28.4	31.76	28.7	31.81	25.88	28.26	28.16	26.51	15.32	25.34	23.39	21.3	28.84	24.32	20.87	25.34	33.46	17.95	24.32	26.51	30.84	25.34	22.23	21.11	23.39	19.5	26.31	24.85	27.29	24.85	26.61	27.58	29.18	29.82	28.7	28.45	20.67	23.83	27.68	28.21	20.53	19.26	24.42
NG-CESA6	21.72	22.17	22.51	23.54	20.49	17.5	19.17	20	17.99	17.74	21.67	22.51	19.76	16.37	20.2	19.12	21.58	27.87	21.23	18.63	23.74	23.84	21.48	18.14	19.71	15.58	20.89	18.38	22.71	22.66	19.07	18.63	20	18.09	20	20.74	22.56	19.76	18.77	19.46	32.88	29.29	32.29	40.2	29.24	35.14	33.67	26.54	33.52
[truncated: 31 more columns]
