# Supplementary material for: Ethylene modulates cell wall mechanics for root responses to compaction
Source: Nature. 2025 Nov 26;649(8097):685–92. doi: 10.1038/s41586-025-09765-7 (PMC12804079; doi:10.1038/s41586-025-09765-7)
Supplement: Supplementary file 8 — Source Data Fig. 2 [file 41586_2025_9765_MOESM8_ESM.xlsx]

## Sheet: Source data Fig. 2d
Source Data Fig. 2d
EMSA

## Sheet: Source data Fig. 2e
Source Data Fig. 2e
ChIP-qPCR
	WT-GFP			OsARF1-GFP
Control	1.1408	1.007	1.1487	0.9491	1.0752	0.9757
M1	1.0962	0.9091	0.9948	2.0705	2.4967	1.9453
M2/3	0.7827	1.1701	1.0472	9.2679	7.7816	7.0132

## Sheet: Source data Fig. 2f
Source Data Fig. 2f
LUC
Mock	1.67503	0.8027	0.877125	0.896824	0.713886	1.03444
OsCESA5	0.566039	0.405862	0.371673	0.537377	0.480163	0.616747
OsCESA6	0.460859	0.434429	0.324583	0.602114	0.444991	0.343791
OsCESA8	0.434429	0.46228	0.417639	0.636133	0.397484	0.523869
