# Supplementary material for: Ethylene modulates cell wall mechanics for root responses to compaction
Source: Nature. 2025 Nov 26;649(8097):685–92. doi: 10.1038/s41586-025-09765-7 (PMC12804079; doi:10.1038/s41586-025-09765-7)
Supplement: Supplementary file 9 — Source Data Fig. 3 [file 41586_2025_9765_MOESM9_ESM.xlsx]

## Sheet: Source data Fig. 3b
Source Data Fig. 3b
OsARF1 expression
	Mock			0.003			0.006
	0.97716	0.93088	1.09936	2.81539	3.08086	2.62685	7.26015	6.77396	7.3615

## Sheet: Source data Fig. 3c
Source Data Fig. 3c
CESAs expression
	WT			arf1-1			OE-ARF1
CESA5	0.99	1.04	0.97	1.29	1.18	1.6	0.89	0.91	0.83
CESA6	0.91	1.06	1.04	1.9	1.83	2.16	0.51	0.49	0.5
CESA8	1.04	1.11	0.87	1.33	1.31	1.58	0.59	0.61	0.58

## Sheet: Source data Fig. 3e
Source Data Fig. 3e
WT and arf1-1 root length (cm)
WT	15.3	15.2	14.3	13.8	15.5	16.3	13.5	16.5	15.5	16	16.3
arf1-1	13.5	13	13.3	14.9	16.5	16	13.1	16.9	16	15.5	14.8

## Sheet: Source data Fig. 3h
Source Data Fig. 3h
CT root length
	Non-compacted								Compacted
WT	12.5	11.9	13.2	13	11.6	12.5			8	8.1	8.2	8.1	7.2
arf1-1	6.2	6.5	6	6.1					5	5.6	5	5
OE-ARF1	12	11.5	10.1	10.5	12.2	10.6	12	10.4	9	9.1	9.5	8.9	9	9

## Sheet: Source data Fig. 3i
Source Data Fig. 3i
Cortical cell diameter (μm)
	Normal media																																								Dense media
WT	27.15	25.4	25.7	23.8	23.12	26.2	24.6	21.67	20.03	22.73	26.96	23.46	23	25.06	19.19	21.36	24.87	24.14	24.9	24.45	21.59	20.03	22.73	28.67	26.39	23.99	22.39	27.61	20.22	22.05	22.09	23.34	23.76	24.18	22.43	24.22	21.36	20.6	22.73	23.12	33.14	35.42	28.23	29.67	24.8	32.07	23.87	30.63	22.18
arf1-1	18.45	21.34	28.51	22.73	20.03	16.58	16.43	17.48	23.48	18.12	17.14	22.39	19.58	23.33	17.14	19.58	23.82	18.57	18.9	23.18	22.24	22.99	20.11	22.02	28.17	19.32	26.67	22.09	23.11	23.97	22.73	24.34	30.8	19.92	28.02	15.38	20.37	32.86	18.9	23.89	25.07	32.72	30.8	18.54	22.86	30.35	24.63	21.01	15.47
OE-ARF1	25.54	35.8	30.11	29.43	24.17	26.61	26.95	27.38	32.49	20.38	34.05	28.4	26.41	22.28	22.32	24.66	31.81	21.64	35.85	22.52	26.26	27.82	29.38	26.26	27.29	31.81	25.39	29.18	32.39	24.9	25.54	35.26	31.66	30.69	24.51	28.84	33.07	31.76	29.82	30.84	34.76	29.88	34.02	30.82	30.67	29.64	32.89	35.06	34.47
[truncated: 31 more columns]

## Sheet: Source data Fig. 3j
Source Data Fig. 3j
Cellulose measurements %
	Normal media						Dense media
WT	21.9659	15.3011	15.1723	21.9773	15.3295	15.2178	12.7273	12.574	13.1818	12.7748	12.6163	13.2082
arf1-1	16.6467	16.0868	16.8678	16.655	16.1012	16.8388	16.1234	16.6818	17.8961	16.1364	16.6948	17.9286
OE-ARF1	12.9031	12.6794	12.6974	12.9055	12.695	12.6914	10.392	10.6884	11.2846	10.4842	10.7049	11.2978
