# Supplementary material for: Ethylene modulates cell wall mechanics for root responses to compaction
Source: Nature. 2025 Nov 26;649(8097):685–92. doi: 10.1038/s41586-025-09765-7 (PMC12804079; doi:10.1038/s41586-025-09765-7)
Supplement: Supplementary file 10 — Source Data Fig. 4 [file 41586_2025_9765_MOESM10_ESM.xlsx]

## Sheet: Source data Fig.4d
Source Data Fig. 4d
Cortical wall thickness (nm)	Normal media					Dense media
	WT	arf1-1	OE-ARF1	cesa6	arf1cesa6	WT	arf1-1	OE-ARF1	cesa6	arf1cesa6
	160.51	160.7	94.12	86.16	45.82	91.63	173.89	113.14	70.4	70.47
	149.17	195.62	104.63	68.71	52.78	93.3	201.02	119.95	67.5	83.26
	156.93	186.37	97.32	80	47.57	96.85	201.8	115.91	67.28	90.51
	160.93	183.97	84.54	70.84	43.52	92.36	190.2	115.91	67.2	100.23
	156.31	159.94	97.48	74.43	50.09	78.45	186.37	122.65	60.88	118.44
	139.78	176.73	107.57	77.4	41.72	84.18	200.45	116.31	67.28	97.95
	172.33	183.18	103.4	75.52	41.6	59	170.59	102.85	71.91	52.48
	175.42	118.92	94.55	68.71	53.26	45.82	166.68	115.91	70.18	70.18
	177.85	116	104.48	64.4	51.6	61.55	197.81	109.55	63.03	81.96
	187.49	111.95	100.43	64.4	64.8	65.97	145.1	96.21	57.69	80
	174.01	142.1	97.48	55.24	58.83	57.69	165.16	93.68	61.55	78.71
	166.89	152.06	98.16	76.06	60.72	63.76	180.59	92.86	65.97	61.55
	146.57	153.77	102.25	78.45	62.13	55.89	179.03	90.51	73.04	72.55
	155.52	214.21	109.36	70.47	61.14	58.39	170.68	93.68	67.28	69.23
	136.07	198.35	111.31	74.7	62.87	80	176.23	100.02	77.4	61.14
	149.82	193.33	90.62	53.26	52.78	61.55	163.17	91.63	72.41	62.13
	119.48	194.88	97.32	69.23	48	81.58	156.01	84.48	68.48	62.87
	131.55	201.63	85.98	52.09	42.09	78.71	176.12	67.28	54.31	83.02
	111.95	210.57	95.04	65.97	45.26	78.71	151.72	70.18	39.06	65.97
	102.1	174.86	83.75	63.76	55.24	78.71	141.71	65.97	65.97	61.14
	115.95	174.01	90.62	55.98	67.5	84.54	162.22	65.27	56.61	69.23
	138.93	169.6	84.48	77.46	64.32	70.25	174.1	69.89	46.15	76.06
	158.65	171.88	77.07	68.71	60.88	76.33	142.03	65.97	59	70.18
	153.87	175.74	92.8	63.11	45.26	83.45	153.63	89.26	47.57	57.24
	147.1	199.25	79.49	54.49	58.39	85.21	177.02	81.02	56.61	50.6
	138.05	177.16	64.8	62.13	64.72	74.98	215.54	62.13	56.61	67.28
	133.98	180.23	82.58	56.97	64.32	81.96	197.49	71.55	49.99	61.8
	136.7	162.95	88.91	61.47	62.13	79.49	192.67	79.16	52.09	58.83
	138.93	164.73	96.05	63.52	52.09	67.88	164.48	76.93	55.06	65.97
	140.25	157.58	83.2	59	64.72	59	170.68	80	59	60.72
	183.63	172.03	93.02	92.33	66.03	65.97	181.95	93.6	57.8	63
	194.67	180.23	85.86	96.06	56.18	70.18	170.35	88.02	50.63	69.97
	180.34	188.23	77.4	78.18	50.91	71.55	177.51	82.02	43.27	63.41
	192	197.39	87.05	63.77	55.41	77.33	179.03	87	45.85	57.7
	265.52	182.43	73.04	50.86	63	80.95	179.46	87	55.67	64.58
	250.11	135.84	71.91	61.52	49.48	76.93	170.35	91.39	64.04	42.73
	284.3	148.89	64	39.94	64.04	68.41	173.21	97.19	54.15	53.29
	253.79	128.64	78.12	68.26	68.73	61.55	206.1	90.34	46.6	58.59
	244.98	121.64	64.8	62.81	51.7	76.87	192.11	84.27	50.46	54.73
	259.69	112.41	65.97	60	54.83	64.72	170.68	81.21	56.9	69.97
	208	108.99	75.52	57.65	57.7	71.05	152.06	91.07	65.55	42.93
	184.63	99.41	74.7	48.24	38.48	67.5	164.73	85.12	58.44	62.58
	225.57	121.6	77.07	55.2	48.54	57.95	187.36	82.9	66.68	85.23
	222.9	121.77	84	60.76	43.2	71.05	192.11	91.39	66.73	73.11
	208.61	109.55	91.52	57.05	33.69	55.89	185.71	79.45	76.24	52.69
	199.17	208.69	85.39	50.91	41.43	74.7	170.92	69.23	69.89	86.43
	227	212.48	95.46	50.91	40.8	74.7	157.58	72	60.72	77.14
	215.26	169.6	89.26	48.24	41.43	97.69	157.97	70.09	67.58	69.27
	165.94	212.48	80.95	52.8	41.43	64.8	174.16	59.03	54.73	62.31
	197.18	229.44	80.26	50.46	37.95	53.26	194.96	65.51	55.41	71.6
	183.63	226.27	82.02	53.67	34.36	61.47	190.98	63.41	54.15	73.43
	158.97	196.98	80.19	44.84	50.11	61.14	180.48	63	55.41	58.39
	157.45	183.3	88.91	42.53	36.71	56.97	167.5	60.19	67.37	69.64
	149.96	205.92	80.19	48.24	28.9	54.49	148.86	58	66.03	52.8
	163.92	120.12	71.91	48.06	42.53	54.49	195.62	48.6	58.44	63.36
	147.1	129	69.23	32.02	51.31	46.15	201.8	61.52	50.11	49.48
	165.32	124.47	84.48	45.09	50.63	76.33	229.89	53.13	57.05	62.31
	156.05	134.44	79.49	49.24	36.32	64.4	200.86	69.6	57.7	61.19
	182.43	149.34	80	51.53	33.6	65.89	189.1	60	56.03	52.8
	165.32	159.42	90.17	60.43	36.71	52.97	180.37	79.89	52.64	48.06
	222.28	118.44	106.95	76.57	42.46	77.4	180.14	84.14	58.05	60.76
	205.02	150.71	93.3	82.09	37.34	62.13	194.04	76.95	68.77	58.39
	200.96	133.1	74.64	69.77	42.46	64.8	232.9	72.99	57.25	70.26
	236.89	120.5	87.34	69.1	43.27	57.69	239.12	58.39	49.42	57.65
	237.6	108.85	87.87	60	44.12	52.48	243.07	65.51	50.46	58.84
	188.91	105.79	76.06	49.48	46.1	52.48	228.7	72.99	46.16	40.23
	196.98	106.81	76.06	46.1	39.07	61.47	209.76	60.05	48.3	59.61
	235.37	93.19	83.2	65.29	42.73	88.28	201.4	67.24	46.16	43.27
	226.32	143.11	65.97	69.97	48	97.32	209.57	74.44	53.93	34.36
	202.01	134.59	69.89	60.19	57.25	81.46	210.35	79.53	51.7	39.58
	185.6	128.64	70.18	60.19	54.41	72.97	211.1	67.58	50.86	36.71
	204.45	122.65	85.39	62.45	48	76.33	195.62	72.64	60.57	38.48
	195.3	143.11	87.34	69.77	51.92	94.12	182.43	72.99	52.69	60
	189.45	157.97	80.26	62.45	48	71.05	189.45	63.13	41.98	45.28
	175.42	142.1	89.66	66.38	51.92	84.54	179.34	66.03	67.24	52.85
	197.68	140.95	113.95	97.46	60.43	77.4	155.36	74.09	61.19	49.42
	201.5	150.54	113.5	96.12	41.43	90.51	153.67	74.13	62.81	58.59
	192	150.43	120.46	79.53	37.95	100.02	170.68	72.04	52.85	61.33
	181.95	169.72	119.95	76.95	46.16	84.18	190.53	64.62	63.9	43.27
	166.89	176.03	129.15	69.64	46.35	91.02	171.88	83.21	54.31	47.27
	156.05	157.87	125.45	71.07	40.23	77.86	174.8	73.93	59.42	26.83
	179.03	131.78	118.05	56.49	53.02	86.93	157.87	63.41	62.81	44.64
	189.04	138.49	113.63	66.86	40.8	99.41	180.17	49.94	45.85	35.44
	146.54	134.44	97.95	62.26	38.48	90.51	164.95	63	47.52	57.8
	120.76	131.94	110.11	63.36	40.87	91.02	166.06	71.6	58.1	71.6
	143.11	128	86.46	66.03	38.48	80.57	166.31	66.21	51.36	59.28
	178.11	128	86.46	59.61	46.16	91.02	158.07	63.9	63.36	49.48
	190.29	108.99	91.69	70.09	45.66	80.57	149.99	63.9	74.67	44.25
	204.5	95.46	85.86	72.56	44.12	93.02	182.43	66.73	88.25	48.24
	180.34	90.62	73.88	70.09	44.25	83.75	185.85	69.77	70.59	48.54
	168.18	140.58	70.69	66.68	44.25	50.6	172.92	96.75	76.39	51.36
	148.86	159.13	74.7	58.1	50.63	64.4	217.81	86.53	81.74	63
	148.89	142.03	67.88	61.19	42.93	48.74	197.81	76.95	91.7	61.09
	143.11	135.84	65.27	61.09	55.98	53.26	203.22	89.61	79.92	42.46
	180.37	153.77	65.27	64.58	44.12	51.6	192.03	94.7	84.85	47.64
	174.8	152.97	61.55	61.33	45.28	58.74	208	99.82	69.6	48
	182.85	148.24	65.97	61.33	39.94	59.52	205.02	94.3	90.34	41.29
	174.1	164.04	72.2	63.9	35.68	54.4	202.23	92.7	83.21	52.64
	179.31	128.8	57.69	52.64	50.86	63.03	217.81	81.6	76.24	53.29
	202.39	115.38	67.88	64.58	55.41	52.97	192.67	88.54	72.87	59.42
	196.48	123.48	54.49	54.78	66.03	53.26	160.03	87.89	72.2	54.31
	184.96	157.58	65.97	65.55	53.93	52.48	172.59	86.96	70.59	62.31
	192.69	107.57	71.55	61.19	45.54	64	182.62	71.24	64.62	56.9
	197.49	123.11	66.82	67.88	49.48	57.69	198.63	79.78	63.77	42.73
	193.41	129	62.13	62.58	42.53	63.03	189.23	77.4	79.78	47.34
	190.77	109.55	54.78	83.97	58.05	94.12	154.56	75.02	95.64	55.41
	179.11	129	55.24	78.73	55.67	76.06	149.03	73.43	91.23	48.6
	189.23	145.27	67.5	67.24	45.6	65.97	146.22	58.05	92.33	60.19
	171.88	153.6	65.27	60.72	55.25	58.39	170.92	58.84	85.12	48.06
	199.25	160.8	83.08	78.14	44.25	61.55	166.52	55.41	102.11	54.15
	194.65	147.2	67.81	88.8	53.29	72.2	177.85	48.54	86.03	50.46
	152.13	140.8	60.12	84.14	46.6	55.24	168.42	53.02	90.18	53.02
	150.43	141.45	70.25	93.72	49.24	67.88	175.3	55.41	91.23	40.8
	145.94	149.62	66.59	96.48	45.85	52.09	149.17	57.6	93.48	45.66
	168.63	167.5	69.23	69.97	37.49	64.72	150.43	60.05	100.03	43.47
	144.71	165.16	61.55	72.16	37.57	54.78	155.36	55.25	87.26	46.16
	147.1	111.77	71.55	69.77	43.27	77.4	154.43	52.85	86.03	43.8
	149.41	92.14	67.5	68.3	41.43	65.27	153.93	45.66	67.76	44.84
	201.4	89.26	55.06	67.76	44.12	71.05	133.98	43.47	84.55	51.31
	160.8	140.95	59	76.27	29.2	58.39	129	87.59	88.31	45.85
	174.16	132.6	110.34	90.34	66.03	95.14	175.18	78.18	79.78	56.9
	179.11	146.26	106.37	91.99	57.7	74.7	187.82	72.87	76.84	66.21
	150.43	124.27	100.43	81.92	57.05	88.28	173.21	66.03	66.94	51.02
	154.93	140.84	99.35	63.36	60.43	75.52	164.54	58	74.75	50.46
	175.42	147.2	95.46	61.94	57.6	72.97	153.87	69.1	67.58	61.09
	176.55	133.1	95.14	79.89	45.85	59	167.99	66.86	86.53	46.16
	231.04	125.82	136.7	70.09	45.66	58.83	158.88	56.9	86.93	45.28
	236.24	138.19	117.36	54.78	48.54	67.88	151.76	69.97	77.14	42.93
	207.63	106.37	98.79	54.78	56.03	54.31	173.18	71.6	82.86	37.26
	237.86	85.39	93.02	63.41	58.39	84	197.68	81.92	70.63	51.31
	233.07	92.14	94.55	63.41	54.73	79.23	178.51	64.84	89.96	50.11
	204.9	99.41	87.4	51.7	60.43	92.8	163.45	63.9	82.86	53.67
	167.69	113.5	81.58	59.03	50.63	88.97	173.45	75.89	88.51	58.05
	174.1	128	87.34	63.41	54.73	74.43	190.53	78.36	68.3	38.7
	183.27	108.71	97.69	60.57	52.64	71.91	159.26	60.57	78.94	39.07
	180.37	133.67	99.35	110.4	61.19	64.08	159.78	79.45	71.36	69.27
	183.63	117.66	97.9	106.28	54.41	73.67	157.09	71.36	75.32	47.15
	167.04	121.64	107.28	99.45	48.6	64.72	151.72	72.99	74.44	45.54
	152.13	145.98	102.85	94.09	52.64	52.78	150.94	62.4	60.43	53.29
	151.79	126.07	108.85	91.7	44.25	65.27	142.03	66.86	62.81	48.54
	136.7	108.8	108.99	99.82	55.25	77.4	128.08	69.89	60.19	58.39
	147.34	101.7	105.65	94.09	61.47	44.57	122.48	76.84	60.19	61.19
	188.83	122.52	102.45	85.76	48.6	44.46	140.36	72.2	62.58	54.83
	169.63	106.57	105.65	74.09	64.84	59.52	165.2	69.27	68.73	51.53
	157.09	107.52	118.44	72.04	59.28	55.06	154.93	69.27	64.62	50.63
	163.2	106.37	93.02	67.63	55.98	53.26	140.51	71.07	56.49	70.26
	192.11	121.77	90.51	90.85	51.36	48.85	180.17	77.73	69.77	56.03
	157.61	106.37	91.63	91.7	53.93	54.4	150.94	75.78	72.99	52.8
	192	154.43	72.2	82.65	45.85	52.48	157.09	75.78	59.28	48.95
	163.48	151.25	83.08	92.64	58.1	44.46	141.74	66.38	72.2	43.2
	123.11	138.64	108.28	91.07	42.53	82.02	154.93	90.47	97.7	53.67
	119.09	146.82	118.79	92.33	50.11	54.68	163.33	97.19	81.64	53.67
	121.77	143.29	120.46	74.44	50.11	45.82	166.06	106.28	86.03	56.18
	144.32	145.98	104.63	59.37	44.84	65.89	150.94	100.91	78.36	44.06
	208.88	150.43	103.3	52.42	41.01	61.8	172.03	87	86.96	52.69
	163.48	149.82	112.55	71.92	38.48	74.43	160.51	82.9	96.75	50.86
	150.43	136.7	102.45	70.87	43.27	69.23	156.93	76.27	93.48	50.46
	153.63	145.13	105.55	69.6	52.8	61.47	153.37	82.65	79.45	53.29
	151.25	143.75	110.34	59.42	57.7	78.12	158.39	74.13	76.69	52.85
	160.8	138.82	98.58	49.48	47.15	63.03	147.34	62.4	64.04	55.41
	126.79	132.29	91.07	65.29	42.53	68.71	179.46	84.82	74.52	40.87
	152.83	148.89	99.25	62.58	50.91	82.02	132.29	78.62	65.9	37.26
	205.42	138.64	86.16	56.64	43.47	54.68	154.46	86.03	81.92	56.18
	192.53	128.08	95.14	58.1	43.47	48.74	137.86	83.21	94.37	53.13
	220.68	118.75	85.03	58.59	48.6	53.26	183.97	82.65	81.92	47.15
	203.52	162.98	90.11	76.69	45.54	89.14	188.47	103.87	99.82	53.67
	221.73	163.92	93.02	69.97	51.7	117.4	179.11	90.34	77.14	62.58
	153.87	146.08	99.66	74.55	58	128.52	167.5	73.15	82.86	56.03
	160	151.72	89.83	74.75	49.48	108.85	183.41	73.93	74.75	48.95
	157.87	144.71	77.07	71.07	36.63	104.63	170.08	76.84	80.96	50.91
	155.85	147.34	80.26	76.27	46.1	72.97	174.6	86.57	69.27	48.24
	151.76	143.29	86.64	71.07	55.25	65.27	175.74	79.92	70.63	55.41
	154.66	143.29	92.86	66.03	55.25	94.17	184.96	81.74	77.4	48.54
	154.43	149.27	89.83	68.77	46.6	93.19	172.92	78.36	77.4	57.05
	182.85	125.94	93.02	63.9	52.85	72.2	195.44	71.92	67.58	54.83
	124.27	134.89	83.26	61.19	56.03	83.2	176.73	62.58	75.78	53.13
	183.41	137.86	99.25	58.44	34.36	83.45	193.33	69.23	83.83	55.82
	138.93	128.84	76.87	85.86	37.57	83.75	165.97	71.6	77.73	45.09
	144.82	132.75	83.26	79.78	28.09	77.86	150.94	92.33	72.64	50.11
	174.36	138.93	87.34	63	42.53	65.27	171.07	83.73	64.98	49.48
	171.88	122.94	98.84	39.94	33.43	72.41	178.89	114.42	82.76	58.05
	166.4	131.55	97.32	43.27	47.15	68.48	208.37	107.33	86.96	41.43
	169	142.89	86.16	41.98	44.06	78.71	217.41	105.44	104.12	45.85
	169.24	144.6	64	51.36	36.56	77.4	200.96	105.44	88.02	60.05
	177.16	140.69	57.24	52.69	41.98	68.93	202.92	106.93	82.9	45.6
	176.09	156.93	71.55	47.27	33.43	61.8	213.47	119.16	85.76	36.08
	164.95	135.61	65.97	52.69	44.84	64.8	155.36	122.78	77.55	48.6
	164.95	124.64	73.04	38.7	29.3	56.7	158.46	106.58	77.47	69.97
	154.83	112.36	64.8	62.4	38.7	53.64	171.73	106.04	85.76	65.55
	152.97	101.04	67.28	60	29.3	55.89	198.12	106.04	93.35	50.63
	132.75	109.22	74.91	64.8	30.55	58.39	159.17	112.9	85.12	76.84
	139.7	105.6	102.05	45.6	47.64	52.09	146.54	115.22	78.18	79.24
	153.23	127.4	101.85	50.4	52.64	69.89	154.13	98.52	83.83	82.76
	147.41	133.1	106.95	69.6	57.8	79.16	163.48	105.84	101.96	55.41
	145.98	138.93	95.04	57.65	42.46	87.05	164.33	103.9	84.55	84.03
	160	130.61	90.62	57.8	39.07	74.7	150.4	113.11	92.61	69.64
	149.89	152.97	97.95	61.7	30.07	81.58	163.23	88.25	98.52	62.4
	177.02	126.92	71.91	63	40.23	74.7	144.57	81.64	92.33	79.24
	185.19	115.95	89.66	64.62	36.56	70.18	137.64	93.38	92.61	103.23
	175.18	136.14	79.03	54.73	51.7	49.78	147.51	90.18	98.84	52.8
	187.82	137.41	69.23	57.8	37.95	57.69	148.45	81.92	94.67	60.19
	212.12	117.18	78.12	51.31	36.08	67.88	165.72	85.86	78.94	52.64
	203.4	135.01	76.06	50.86	52.85	52.09	158.39	72.04	74.44	55.2
	181.02	136.14	75.86	50.11	46.6	64.4	137.64	73.27	84.41	53.02
	179.66	152.13	92.14	44.25	43.47	70.18	157.09	81.92	79.78	57.05
	195.3	140.58	81.46	53.67	48.06	73.88	158.1	60	76.27	50.91
	220.82	147.51	81.58	52.64	43.47	64	169.09	65.9	91.23	62.45
	195.3	144.32	71.91	53.29	48.24	67.88	160.7	74.98	85.23	58.05
	192.03	144.04	93.46	41.29	36	78.45	160	69.23	98.95	65.51
	208.02	144	80.19	55.98	41.91	87.34	158.39	75.89	91.23	67.58
	145.73	132.6	51.6	73.11	65.9	97.95	130.54	74.98	74.75	60
	162.22	130.73	55.06	81.64	64.62	93.3	145.73	86.96	77.4	60.72
	158.88	131.2	60.38	83.48	55.25	79.49	173.18	79.92	77.4	56.18
	140.58	135.61	66.59	77.55	45.85	63.36	138.93	78.73	70.26	67.58
	137.45	145.13	58.83	72.2	49.48	72.97	130.26	75.32	74.75	67.58
	205.02	142.03	59	69.1	51.02	79.23	158.65	67.92	81.74	67.63
	151.72	105.26	65.97	68.77	51.53	79.03	174.1	70.87	76.95	65.9
	128.72	117.4	67.5	81.92	58.44	75.86	161.05	63.41	70.63	63.77
	158.88	113.41	70.47	87	52.42	108.28	147.1	68.77	64.04	62.58
	127.44	128.84	64.8	82.9	43.27	65.89	164.2	73.46	75.78	47.34
	149.41	142.86	58.83	85.23	54.83	88.04	186.18	68.77	71.07	57.05
	158.46	146.82	68.03	51.92	56.18	71.91	188.26	72.99	82.48	52.8
	102.45	163.07	70.18	60.57	66.03	83.08	170.41	83.21	82.86	62.58
	129	158.33	86.1	77.55	48.54	65.27	153.67	78.62	87.59	58.84
	129.15	142.86	84	60	65.2	67.5	184.22	77.4	92.73	54.73
	155.52	109.22	86.16	62.4	73.93	66.82	179.31	75.36	80.96	48.6
	176.09	100.02	83.45	56.9	63	67.28	176.73	82.76	82.86	55.98
	153.37	93.3	77.4	58.84	44.25	60.38	174.6	62.31	80.21	60.14
	163.45	113.41	86.16	61.7	38.7	70.47	198.43	73.93	117.4	31.29
	174.6	130.73	87.87	61.52	44.06	72.97	138.05	76.84	93.72	39.07
	143.11	117.66	104.82	59.03	32.2	81.58	178.77	79.78	86.96	37.95
	124.27	131.67	94.5	49.48	58.05	56.61	156.93	84.55	72.56	53.29
	143	107.57	88.91	46.35	75.32	64	132.29	88.02	73.15	48.6
	158.46	103.05	91.69	37.95	62.4	84	153.9	71.6	85.93	47.64
	156.15	146.22	94.55	49.94	52.64	84	153.77	84.85	96.54	58.39
	187.93	141.74	74.43	46.1	64.62	68.03	126.79	84.55	88.51	67.92
	142.71	149.99	81.58	62.81	53.93	65.66	164.54	79.24	97.1	78.36
	188.91	143.43	77.86	57.8	54.73	63.52	189.48	62.45	98.95	81.46
	181.92	163.92	90.11	76.39	61.7	63.52	192.96	74.55	96	73.46
	183.04	169.63	79.16	64.58	50.46	88.91	185.63	67.2	102.72	65.29
	162.22	107.57	80.19	121.36	43.47	96.21	148.48	81.21	67.63	64.84
	152.13	114.49	74.64	124.52	50.46	89.83	161.05	84.27	63.9	56.49
	143.29	113.63	84.54	109.67	40.8	73.88	152.43	87.36	74.13	54.73
	162.98	120.76	81.77	100.26	33.6	73.6	137.64	79.78	80.68	48.6
	175.42	125.94	80.76	96.39	52.85	73.67	156.54	69.27	76.54	53.13
	162.92	133.37	79.03	91.23	45.85	70.47	160	69.1	61.19	58.84
	160.8	137.6	90.62	89.96	39.07	74.7	167.78	62.26	88.25	38.48
	165.2	147.23	79.49	95.1	36.32	65.27	161.81	79.78	74.75	50.63
	169.72	140.84	85.98	86.57	45.6	74.7	154.83	66.38	75.36	33.94
	174.36	128.04	81.77	82.09	40.8	77.86	173.27	69.89	64.49	57.8
	173.45	119.48	70.47	79.78	37.26	54.49	147.2	63	79.92	58.44
	190.12	133.1	92.8	68.64	44.84	57.69	147.34	63	78.14	61.33
	172.03	132.6	86.1	61.33	43.47	45.82	147.76	63.77	74.55	66.55
	172.03	133.67	81.58	54.78	44.25	53.64	167.17	65.2	75.89	53.13
	145.1	127.4	81.58	61.19	35.68	52.78	158.88	65.9	75.32	55.67
	142.57	147.34	95.46	92.36	44.12	65.97	175.74	81.74	77.88	50.63
	208.88	137.64	119.56	72.2	64.58	56.7	178.43	57.8	64.62	56.49
	224.21	119.95	116.48	72.2	41.29	78.45	163.45	61.33	61.19	58.44
	189.48	136.25	110.53	69.97	45.28	74.43	125.74	59.03	61.19	60.19
	219.03	116.79	121.85	88.05	47.34	65.97	175.18	67.76	65.51	69.77
	179.03	112.73	115.38	72.99	61.19	71.05	161.81	60.19	58.05	63.36
	193.33	112.18	121.64	64.62	50.86	63.52	168.87	64.62	52.85	60.72
	183.18	109.22	107.33	76.84	41.29	81.96	160.7	66.94	62.81	73.93
	182.62	123.11	115.95	76.27	41.91	79.23	152.43	65.29	60.19	66.94
	157.58	127.88	97.95	72.99	34.61	77.07	151.79	51.81	75.02	53.13
	202.64	126.23	97.95	69.97	37.95	70.47	155.52	81.74	53.29	43.27
	187.08	114.71	97.32	71.07	39.73	70.47	142.89	67.58	51.31	38.48
	163.07	108.8	97.95	75.78	41.98	66.59	144.89	60.43	63.77	38.7
	163.17	104.18	96	84.85	41.91	70.18	120.46	64.8	72.2	55.41
	157.09	128.04	111.63	69.27	47.82	61.8	143.82	77.14	69.97	47.82
	199.94	134.89	86.16	73.93	52.64	80	166.89	92.33	78.62	72.16
	170.08	144.6	88.51	82.09	51.53	90.11	178.89	93.2	84.55	60
	157.45	133.21	81.02	80.68	48.3	85.39	169.6	80.5	79.78	45.6
	155.52	130.73	86.16	64.62	55.82	72.97	167.53	78.14	73.93	40.8
	144	128.8	94.77	70.59	54.83	64.72	166.03	70.63	64.58	43.2
	130.57	124.8	84	82.9	61.33	65.27	163.54	75.02	61.19	52.8
	160	122.65	76.93	83.97	70.91	64.72	159.17	87.23	59.61	53.67
	195.62	116.48	77.4	84.85	66.86	74.7	182.85	77.14	62.81	46.16
	182.43	126.79	64.8	77.88	64.62	77.4	139.52	87.23	66.38	37.95
	163.2	118.44	80.19	84.85	45.54	61.14	159.78	79.53	60	32.2
	170.08	118.57	78.12	72.99	57.7	54.78	156.24	89.96	63.9	50.63
	198.81	125.45	77.46	103.31	39.07	83.2	173.45	85.23	69.23	53.29
	189.23	135.35	73.67	93.38	40.87	71.05	147.23	75.78	81.92	46.16
	145.27	136.25	92.3	91.39	42.46	91.52	132.48	70.63	66.55	51.31
	147.23	142.57	80.76	83.97	53.13	86.16	136.14	65.2	66.86	48.95
	203.52	118.79	91.02	74.09	60	76.93	130.26	87	73.27	61.7
	179.11	123.11	86.64	70.87	34.36	50.6	141.13	86.96	59.28	60
	158.33	122.65	99.25	78.47	50.86	52.78	145.45	84.85	64.62	52.69
	168.42	142.03	100.02	96.12	39.73	50.6	145.94	88.12	66.73	69.97
	158.88	105.65	73.6	89.32	40.23	65.89	154.13	87	53.93	76.57
	145.73	104.48	70.69	74.55	38.7	64.4	136.14	84.85	49.42	57.05
	142.71	108.71	73.88	78.14	48.95	53.64	143.82	96.75	53.67	43.27
	156.05	108.71	73.67	63.77	43.27	45.26	136.25	92.36	52.64	49.48
	163.83	104.48	73.67	66.21	43.27	57.6	133.52	75.32	58.84	47.82
	165.32	127.04	64.72	81.53	42.93	54.4	147.65	98.95	52.42	53.13
	170.08	115.6	76.87	76.54	63	41.72	129.95	84.82	59.37	50.11
	167.5	116.35	57.95	67.24	32.64	48.42	152.03	81.6	44.25	40.23
	147.2	100.43	77.4	68.3	36.56	64.08	147.1	90.22	49.48	41.43
	176.03	109.36	81.02	81.21	41.98	54.78	151.76	78.36	55.41	48.24
	182.51	111.63	89.66	72.04	44.06	64.08	135.76	76.24	56.49	56.03

## Sheet: Source data Fig.4e
Source Data Fig. 4e
Epidermal wall thickness (nm)	Normal media					Dense media
	WT	arf1-1	OE-ARF1	cesa6	arf1cesa6	WT	arf1-1	OE-ARF1	cesa6	arf1cesa6
	85.39	115.91	95.46	90.17	65.97	137.64	177.16	131.94	192.27	139.08
	80	99.66	87.87	98.84	82.02	118.44	177.74	117.66	180.68	127.76
	86.46	109.46	76.06	91.69	71.91	101.04	168.42	123.52	176.03	134.89
	80.06	113.5	57.69	78.71	70.84	128.8	172.33	121.64	167.53	125.5
	83.45	124.51	89.14	93.02	52.97	110.11	152.83	102.45	157.58	122.48
	86.93	131.67	65.97	78.71	68.03	126.92	149.03	88.91	159.17	139.78
	70.47	115.95	89.26	70.25	72.97	131.78	146.82	107.57	157.58	111.31
	59.78	121.64	77.33	67.28	68.03	131.36	143.75	124.51	154.56	113.41
	56.7	124.51	68.93	77.4	56.61	128	145.13	120.29	138.93	112.55
	63.76	120.29	65.97	67.28	59.52	122.52	135.84	117.18	149.27	105.26
	57.24	100.43	73.67	70.18	62.13	129.47	170.05	118.05	157.09	92.14
	64.4	117.36	100.18	77.33	55.06	141.45	132.75	110.2	146.54	97.17
	68.71	102.25	77.4	82.02	59.52	143.43	118.92	127.88	133.18	124.96
	71.91	98.58	73.11	77.33	57.69	132.48	135.95	141.45	138.45	124.27
	73.67	102.45	89.66	71.55	67.5	145.45	141.13	139.41	156.15	131.2
	100.03	88.54	82.86	115.3	97.19	110.32	166.71	105.38	115.6	60
	85.23	89.09	71.6	112.9	89.32	122.38	158.22	130.95	115.22	65.29
	94.46	84.55	55.41	120.22	97.72	103.65	173.07	104.2	96	67.58
	81.21	90.22	62.31	105.63	93.88	84	174.56	109.9	96.54	63.77
	78.47	90.47	64.62	113.72	92.64	142.59	164.69	110.56	111.64	61.33
	80.68	65.55	74.44	105.84	91.89	129.38	139.14	95.55	88.12	64.62
	79.89	67.58	78.94	96	78.73	105.44	171.14	116.52	104.2	60.14
	79.45	71.92	84.27	96	68.22	90.22	168.51	115.85	119.37	67.92
	93.6	82.65	75.89	103.23	74.98	115.25	189.4	108	108.74	60.57
	88.25	83.83	91.86	103.23	72	91.23	172.82	122.38	122.59	73.93
	93.6	80.46	70.91	93.72	74.13	109.3	157.84	122.61	123.9	64.62
	107.04	74.52	77.29	96.27	78.18	95.1	179.92	117.11	131.01	59.28
	84.82	81.92	80.5	110.82	80.46	98.4	158.22	121.46	116.1	64.62
	86.03	86.93	67.63	117.62	76.84	123.15	139.94	108.82	116.52	67.37
	72.2	88.51	56.64	100.8	83.83	107.25	130.15	125.99	111.18	67.24
	85.12	100.94	61.47	73.46	71.36	106.09	125.95	109.67	107.17	64.62
	51.02	82.65	60	74.13	72.04	95.1	108.82	85.76	126.47	59.28
	67.97	74.13	71.6	82.76	78.06	108.66	123.87	111.34	116.52	42.93
	56.23	74.44	54.41	78.62	68.64	103.65	129.38	103.98	121.86	60.19
	44.64	63.13	68.22	84.85	65.29	95.19	118.58	95.64	108.03	59.03
	47.34	78.62	62.81	62.58	73.15	100.26	114.92	132.87	91.7	62.4
	56.64	69.97	53.93	56.9	78.14	105.84	100.94	95.64	88.8	94.67
	72.04	69.77	77.29	89.32	79.92	104.2	114.85	103.98	88.83	81.21
	74.98	76.8	53.93	64.62	64.58	100.14	105.84	98.95	84.03	80.64
	64.49	74.75	54.73	69.23	57.7	98.95	115.92	92.73	79.35	56.03
	67.97	69.97	53.29	54.78	56.03	105.19	103.31	86.73	91.33	76.39
	63.36	72.16	74.52	61.33	63	113.28	111.95	87.36	67.24	66.21
	66.21	72.64	70.59	73.93	67.97	115.25	121.46	113.21	86.03	68.22
	56.64	88.83	66.03	100.03	51.7	119.37	118.09	84	89.09	66.73
	62.81	67.88	61.7	76.57	50.91	103.09	111.36	209.57	88.02	74.98
	67.92	79.53	54.73	74.09	51.36	112.83	83.21	166.57	83.21	79.89
	68.64	77.4	72.87	60.72	51.92	113.72	97.93	151.88	98.05	54.41
	67.97	56.18	75.17	61.19	71.92	115.32	110.11	131.3	90.72	61.19
	61.19	74.44	81.21	84.85	59.37	114.09	121.08	121.36	105.84	53.29
	39.94	59.28	76.69	65.9	55.67	77.29	133.88	123.71	114.5	56.64
	57.7	55.67	91.07	86.7	60	77.88	137.47	153.09	110.56	71.24
	63.36	54.15	84.27	72.2	70.87	74.98	132.78	157.93	100.91	60.57
	51.36	72.99	86.03	62.81	61.94	108.66	97.9	127.54	100.91	72.2
	35.68	67.88	82.76	79.78	67.24	144.2	112.98	136.21	123.43	59.28
	52.64	57.65	65.29	70.59	70.09	156.9	152.55	139.32	98.84	61.52
	54.41	41.08	46.1	85.66	56.03	129.62	150.21	151.35	102.53	64.04
	53.29	60.43	58.1	75.17	66.21	112.49	122.87	165.32	112.7	53.67
	62.81	58.84	56.64	71.6	63	127.09	129.02	163.64	80.5	76.95
	55.25	75.36	46.1	109.69	68.22	138.89	97.19	156.66	112.83	57.8
	69.77	65.51	49.48	83.31	69.77	144.08	102.53	129.8	92.36	63.13
	80.21	95.58	51.02	76.69	75.32	153.68	127.94	113.44	107.47	62.26
	83.59	84.55	74.67	76.84	67.24	141.68	133.11	120.02	129.89	60.72
	77.29	60	47.64	63	78.73	159.56	133.37	105.95	103.09	66.38
	74.67	58.59	58.59	52.64	67.76	168.43	110.74	110.11	83.73	86.53
	66.21	71.36	50.11	70.91	80.68	145.99	128.48	83.83	79.45	75.13
	76.54	65.9	61.19	72.99	65.55	153.07	109.17	104.12	96.75	89.09
	72	69.23	72.04	73.62	56.9	148.82	127.83	152.41	99.45	88.83
	71.36	72.04	62.81	85.06	63.77	136.32	122.59	131.1	106.52	80.64
	74.13	55.41	66.38	72.2	56.9	165.16	129.89	140.46	129.89	79.24
	71.92	58.44	58.1	75.89	58.1	155.19	115.82	120.38	96.63	81.92
	79.49	76.95	42.93	73.62	65.29	164.69	126.72	168.56	102.53	82.48
	77.29	72.16	41.91	70.59	54.73	135.36	126.31	125.95	88.25	87.59
	63.9	64.98	48.95	66.94	67.37	152.19	115.22	91.39	97.25	101.82
	63.36	84.14	58.05	69.89	64.8	130.09	114.72	137.14	107.47	111.67
	72.04	105.63	37.95	78.94	52.85	124.55	111.88	103.65	104.31	107.81
	75.89	127.09	60.19	84.31	58.39	144.08	119.37	106.28	100.94	111.18
	77.55	150.21	61.33	69.64	60.72	118.09	126.72	109.69	113.21	99.45
	76.69	148.04	68.64	97.46	60.72	137.97	85.12	103.4	110.11	109.3
	88.25	148.12	49.94	79.89	69.27	119.35	92.33	98.05	108.85	103.09
	75.89	130.09	65.29	73.15	74.52	132.35	83.59	111.64	107.04	96.06
	78.94	110.5	57.8	69.77	63	125.01	54.41	96.54	106.93	104.2
	78.94	123.87	46.16	60.19	75.17	117.4	97.93	117.18	112.47	105.95
	72.2	109.93	49.42	68.73	70.59	124.18	88.31	100.03	90.34	79.49
	62.26	102.05	61.94	66.38	83.83	127.22	84.85	107.87	102.33	94.94
	60.19	106.93	50.63	75.36	64.62	86.57	89.96	109.9	106.09	99.45
	63	112.83	56.03	61.19	64.62	126.31	105.22	125.28	112.83	92.7
	75.13	115.6	53.93	56.18	59.28	96.87	85.46	116.1	100.83	92.7
	76.27	111.88	67.97	57.05	61.19	135.45	128.98	114.02	80.21	92.64
	63.36	101.96	74.75	81.21	49.94	142.01	103.87	119.23	117.11	112.83
	70.59	92.36	64.49	96.6	51.02	127.76	105.19	113.28	96.75	65.2
	75.36	55.25	59.61	54.73	57.05	145.29	115.45	110.5	108.82	61.19
	82.86	63.13	62.58	66.21	50.86	136.46	135.17	120.6	100.26	66.94
	75.02	63.77	76.27	54.31	42.53	133.82	108.53	123.24	109.46	64.04
	69.27	76.39	62.26	58.05	41.43	114.72	104.78	165.62	109.46	73.15
	70.59	73.27	71.92	76.84	55.67	111.95	122.21	144	99.22	65.29
	71.07	72.04	71.36	59.61	36.71	105.38	103.23	122.42	101.85	61.47
	63.54	88.12	57.25	64.49	41.91	103.4	150.3	120.38	108.43	69.23
	64.04	73.11	71.36	47.64	48	122.21	133.58	122.99	112.47	62.58
	58.39	70.87	63.41	44.64	48.3	114.09	111.57	130.15	98.97	72
	57.7	88.31	86.53	69.97	71.24	107.81	102.11	98.66	117.18	58.1
	67.76	83.17	76.27	81.74	83.59	111.18	128.01	115.82	110.95	62.58
	70.59	67.97	74.09	54.73	51.02	142.71	156.52	118.21	79.78	72
	69.27	46.1	72.2	44.06	49.48	121.43	149.84	106.52	100.49	91.7
	56.49	56.23	81.49	50.63	51.02	132.87	131.8	95.55	94.67	72.99
	63	76.39	80.1	54.73	69.77	119.16	119.37	119.16	79.24	68.22
	54.78	66.21	67.58	57.7	46.1	122.21	101.88	146.01	109.48	58.05
	56.9	68.22	70.26	62.31	40.87	130.57	138.72	156.46	104.12	78.14
	58.05	68.22	54.73	64.62	54.31	129.24	93.35	148.88	96.03	76.57
	57.05	93.72	68.73	64.4	32.64	166.62	91.89	152.55	110.43	76.24
	63	84.92	68.73	60.14	42.46	107.04	110.32	150.3	117.67	82.58
	60.72	80.64	93.48	62.4	48	110.11	63.36	135.64	133.3	75.36
	45.54	101.85	101.28	54.83	51.53	131.56	69.23	146.01	106.31	78.73
	45.54	110.43	96.54	55.25	35.44	90.34	96.87	115.4	118.55	61.33
	42.53	85.93	88.93	46.6	30.36	120	86.96	124.73	127.2	56.23
	38.77	92.64	94.09	57.8	60.14	125.74	100.83	134.16	97.96	63.9
	32.02	108.82	92.33	68.22	51.53	154.07	89.32	125.17	80.5	48.6
	47.27	117.04	95.82	54.31	49.48	126.66	81.92	118.79	123.43	71.36
	55.41	109.17	75.17	49.48	60.76	144.02	101.96	128.3	74.13	46.1
	50.91	113.28	68.73	56.64	64.84	170.69	93.38	139.53	97.72	49.94
	47.82	108.53	98.95	63.41	67.58	198.33	67.76	115.42	89.19	72.36
	38.7	112.06	67.88	59.28	59.37	148.18	65.51	113.72	97.96	72.16
	54.78	110.63	62.81	95.91	43.2	141.74	68.22	128.01	111.36	53.13
	40.87	129.24	68.26	82.58	48.06	142.75	42.73	80.64	115.22	59.37
	44.64	119.95	72.99	83.97	48.06	141.19	102.72	75.36	108.43	75.32
	42.46	114.72	53.29	73.15	75.36	156.72	132.54	78.73	88.02	89.09
	37.49	99.82	50.86	76.39	71.07	82.76	120	80.21	89.96	67.76
	57.8	116.42	55.67	59.61	60.76	140.46	92.73	80.64	114.72	87.26
	36	123.24	58.05	58.1	43.27	130.15	88.02	82.58	116.79	88.8
	37.34	124.89	65.51	69.6	26.83	151.28	79.78	87.89	93.72	107.14
	41.29	108.03	67.76	71.36	60.14	113.82	81.49	90.18	101.28	99.56
	44.12	108.24	51.53	69.6	47.64	134.16	102.61	80.68	86.53	82.09
	51.02	124.29	72.56	61.33	47.64	135.87	95.1	94.94	92.7	83.48
	37.95	124.73	58.59	41.29	44.25	130.15	82.09	91.39	107.47	86.17
	40.8	124.29	78.14	36	39.36	113.82	101.51	132.37	100.94	109.69
	49.24	139.32	71.6	37.57	58.1	104.2	83.83	127.76	90.72	121.17
	45.28	91.48	70.26	69.89	46.1	93.72	83.83	141.68	93.72	98.4
	51.92	93.88	63.54	65.29	25.85	97.9	77.4	80.68	115.22	88.51
	81.92	88.93	69.27	69.97	52.69	74.4	86.43	116.64	122.66	58.39
	61.47	86.53	76.24	50.63	37.95	63.13	72	123.99	108.11	60.43
	59.42	86.43	73.15	59.37	54.83	59.28	74.55	98.95	100.91	63.54
	66.21	84	86.57	67.58	47.82	127.81	61.7	116.42	110.82	78.14
	65.29	108.96	63.36	88.05	41.08	118.58	113.21	106.52	117.6	87.23
	66.21	83.31	67.63	65.29	44.84	116.64	70.59	103.09	100.83	91.99
	57.8	88.51	67.92	59.28	48	103.87	81.6	95.55	117.7	75.78
	49.24	61.19	59.28	57.05	46.16	102.05	75.89	105.44	117.7	60.05
	61.09	65.29	65.29	46.35	50.46	122.4	90.34	108.66	122.49	79.35
	79.92	67.58	46.16	63.36	69.27	122.49	91.99	102.61	105.71	59.37
	68.64	85.76	56.18	57.05	72.87	111.18	73.93	103.23	108.03	51.53
	50.91	100.94	51.81	76.84	52.64	114.92	72.99	84.27	110.5	86.53
	61.94	103.4	60.72	64.84	56.9	115.92	72.2	59.37	117.82	60
	72	89.32	98.4	61.19	44.12	109.17	95.1	84.41	110.4	55.41
	65.9	120.29	96.48	63.41	59.28	94.55	83.31	91.39	115.22	52.85
	66.38	99.82	83.48	69.89	56.03	105.63	90.85	86.53	124.89	72.04
	75.36	78.62	78.36	71.92	43.27	86.96	73.93	94.3	132	45.66
	67.24	81.21	56.03	58.59	51.36	92.2	83.31	93.2	137.14	56.49
	59.61	69.77	59.42	62.58	56.23	83.21	84.55	59.37	122.61	44.25
	63	62.26	85.12	61.19	66.21	123.15	122.59	75.78	132.2	60.76
	63.9	83.21	71.36	71.92	61.94	105.44	109.56	108.66	96.03	63.54
	67.88	70.59	71.28	83.73	46.1	115.22	92.33	72.64	115.3	58.39
	56.03	66.73	70.09	67.76	42.73	137.47	108.11	84.14	103.23	72.36
	51.02	74.98	59.42	65.29	62.58	130.95	120.22	83.31	76.84	74.44
	67.97	64.84	56.03	64.62	54.41	146.93	118.48	110.11	91.23	43.8
	69.23	78.14	60.14	62.31	41.91	148.43	125.38	93.6	77.4	84.31
	56.03	78.14	86.03	64.4	58.59	112.42	123.9	101.88	105.63	71.6
	61.47	90.09	63.9	70.91	44.12	115.3	133.39	101.51	103.31	57.65
	55.25	85.23	65.51	74.4	61.7	139.2	124.29	103.23	105.6	79.24
	60.14	90.47	75.13	80.5	72.99	145.06	129.24	93.63	115.2	55.25
	50.46	88.02	61.47	71.07	72.2	72.99	138.2	108.66	96.48	63.13
	67.24	88.25	55.25	69.23	59.03	91.99	121.67	117.82	86.93	58.84
	60	109.3	83.21	60.72	66.68	84.55	141.19	98.87	98.43	60.19
	54.73	123.03	46.16	61.19	54.78	115.22	128.37	98.87	97.46	67.24
	65.51	108.74	64.4	65.29	63.9	105.84	157.91	114.04	97.9	69.89
	64.4	87.36	53.29	69.1	52.85	96	144.19	129.02	100.26	72.16
	69.77	63.77	58.39	57.25	41.29	96.03	170.47	106.93	145.27	76.84
	60	67.58	40.87	62.58	46.6	88.83	162.08	101.82	138.89	66.94
	61.33	64.62	45.6	51.02	58.59	120.02	166.71	113.11	122.38	58.84
	62.26	54.73	57.6	71.36	67.97	98.52	171.75	129.89	114.42	53.67
	67.76	79.78	50.46	56.23	53.93	115.82	134.27	120.69	114.04	56.18
	62.26	77.73	55.41	74.75	64.84	118.48	134.4	113.11	126.27	70.91
	55.41	77.73	64.4	64.58	51.02	106.93	123.24	121.67	143.62	68.3
	61.94	103.62	50.86	47.52	66.21	97.25	116.42	123.9	150.36	69.97
	56.23	84.41	48.6	47.34	61.19	100.94	125.93	114.72	149.5	50.86
	62.58	88.02	57.7	49.42	56.03	104.83	105.52	133.3	161.09	60.19
	60	89.06	64.4	44.84	66.38	125.65	88.25	101.88	172.82	46.35
	54.78	91.07	65.2	48.6	63.36	125.74	114.09	100.74	168.07	70.87
	53.67	72.2	82.48	47.15	51.36	127.02	109.46	115.82	160.8	50.46
	65.9	96.06	80.46	53.67	56.23	141.74	108.85	101.51	134.59	61.19
	63	70.26	79.45	59.28	49.94	118.19	122.38	96.12	158.47	73.27
	69.1	84.41	64.4	45.54	44.25	114.09	128.01	96.48	158.69	65.51
	59.28	85.76	74.55	57.25	46.6	115.32	128.64	72.36	153.09	58.39
	53.29	78.18	75.89	34.36	65.29	89.06	144.04	101.28	137.97	88.83
	55.67	83.48	53.29	53.13	48.6	113.28	140.31	147.18	129.02	84.55
	79.78	78.18	48.6	46.6	54.73	122.49	171.14	165.76	85.12	63.54
	78.62	85.76	48.3	57.8	67.97	117.82	147.34	139.32	106.6	58.44
	64.84	97.19	58.44	78.14	65.29	85.76	131.16	96	114.02	74.09
	49.24	74.09	74.13	52.69	59.61	115.82	89.96	98.43	98.52	57.8
	72	86.03	49.24	62.81	68.64	104.2	105.27	78.62	113.21	61.09
	74.75	79.78	74.67	69.77	62.58	91.7	102.33	67.76	118.55	65.51
	78.14	66.68	91.99	50.91	70.09	93.72	120.5	86.03	138.31	58.59
	71.6	68.77	66.94	57.8	66.68	97.93	110.63	111.64	158.93	52.64
	72	75.13	58.05	50.91	67.76	54.78	77.4	64.62	145.95	49.94
	79.24	76.84	64.98	43.27	91.86	44.25	110.43	90.47	134.16	47.64
	59.61	103.65	80.1	49.24	65.51	70.87	72.99	99.82	133.06	52.85
	66.38	123.36	101.06	68.22	84.85	61.52	117.7	111.95	138.72	60.57
	65.29	120	91.99	61.19	65.2	69.97	107.57	83.97	136.61	61.94
	61.94	105.84	84.03	54.73	61.19	101.28	121.93	87	135.13	64.84
	54.41	94.09	81.64	65.29	60.43	105.52	96.54	96.75	135.96	47.34
	69.23	86.03	79.24	77.88	64.04	105.19	95.28	90.22	116	48
	72.04	99.36	86.53	65.29	61.19	111.67	115.6	82.65	117.7	68.77
	81.92	98.49	84.31	49.24	74.44	94.58	118.99	87.26	134.49	84.82
	69.77	101.28	93.72	51.53	62.58	98.66	143.2	76.69	136.8	64.4
	60.76	97.46	60.05	62.4	53.29	105.27	146.58	76.69	132.2	58
	56.03	67.88	45.85	60	28.9	88.51	151.28	77.29	125.93	64.62
	65.51	74.44	67.37	38.77	37.95	93.35	127.54	73.62	118.75	81.6
	64.98	81.6	48.3	53.93	51.7	88.54	142.71	98.75	138.54	54.78
	55.25	69.6	69.23	62.31	45.66	97.72	135.17	103.65	134.61	76.57
	52.85	58.39	57.6	53.93	38.4	90.47	136.21	103.53	108.96	77.29
	57.8	70.26	69.6	49.42	46.35	52.42	139.78	103.84	117.21	76.54
	50.46	97.9	38.48	61.19	48.6	90.38	136.82	134.27	133.3	86.96
	47.82	101.28	57.05	58.44	35.44	61.52	162.99	122.59	129.02	84.85
	33.94	102.61	56.18	48.6	32.2	64.62	157.93	102.05	122.49	70.87
	51.53	82.86	42.93	70.59	45.09	82.02	160.15	119.35	134.61	59.28
	52.85	91.99	69.23	63	44.12	84.82	143.08	130.57	140.87	77.4
	44.64	86.53	44.25	63.36	42.93	86.03	155.56	117.04	133.88	86.96
	52.69	75.17	53.93	49.48	37.26	83.21	153.68	115.4	139.94	83.73
	79.78	77.29	49.48	82.86	45.09	86.03	158.56	116.12	107.14	94.94
	70.91	104.2	65.29	91.39	33.43	85.93	138.31	119.35	99.45	103.62
	58	108.85	65.29	46.35	40.8	104.2	122.38	114.85	108.96	86.53
	76.69	117.04	96.63	92.64	53.93	99.88	110.63	100.23	136.99	91.2
	62.4	122.38	53.67	70.59	49.48	104.83	129.69	85.23	149.75	72.87
	47.27	112.42	41.08	75.36	52.64	103.98	125.83	111.18	161.44	52.42
	50.46	108.53	56.03	79.78	36.56	104.83	139.53	112.49	142.71	56.18
	60.72	104.83	48.95	71.6	42.93	117.23	114.72	137.97	133.11	63.77
	60.19	104.31	83.83	75.89	47.34	91.99	130.09	146.71	134.59	59.28
	62.4	101.71	62.58	85.23	34.36	133.76	118.58	109.46	161.44	83.31
	65.29	120.69	84.31	75.78	32.2	101.71	136.44	111.18	159.85	80.5
	65.51	126.31	82.16	90.85	41.01	88.25	131.01	107.14	163.78	62.58
	53.13	134.51	88.51	83.83	51.36	92.7	122.4	123.36	169.09	68.77
	39.73	125.17	91.39	79.16	65.29	125.28	113.82	119.37	142.92	68.77
	50.46	129.69	72.99	74.52	62.26	122.87	113.21	102.33	111.64	63.41
		136.88	91.23	68.73	78.94	105.95	112.83	91.23	131.48	62.26
		85.76	89.86	74.55	90.38	108.96	114.5	115.45	131.39	57.8
		75.32	72.56	58.05	88.51	101.06	118.58	131.21	142.11	51.36
		71.92	88.51	61.47	56.49	119.16	136.82	90.34	136.12	73.11
		75.32	76.54	50.63	60	112.98	141.78	121.46	154.74	70.59
		57.05	86.57	60.57	75.36	99.56	86.7	97.46	144.02	89.28
		84.41	74.98	63.36	69.64	102.19	93.2	93.48	137.45	80.21
		86.53	76.39	34.11	81.49	88.93	81.49	83.97	131.21	48.6
		77.55	93.72	59.42	62.58	91.23	77.55	83.97	131.8	70.59
		73.11	61.09	47.52	52.8	86.43	65.29	89.09	134.16	62.58
		79.78	63	57.25	70.63	93.6	67.58	70.59	134.49	46.6
		84.27	48.95	38.7	56.03	96.12	88.05	53.93	146.48	68.73
		100.94	64.4	31.29	72.64	96.03	101.28	117.01	120	78.18
		94.12	53.93	51.53	58.39	109.56	84.55	106.6	112.9	54.83
		73.11	47.27	62.26	43.47	96	91.23	106.31	132.09	80.5
		97.19	74.09	63	76.69		92.64	104.12	127.02	78.36
		74.55	33.43	51.7	76.27		113.79	77.88	131.1	88.54
		77.88	53.93	45.28	78.18		97.1	92.33	127.2	69.23
		70.09	59.37	50.86	73.62		102.33	96.75	144.5	79.53
		74.98	50.63	46.6	69.97		95.04	72.99	151.12	65.51
		57.8	53.93	61.47	60.72		117.21	116.32	145.29	72.04
		71.6	68.73	37.34	66.03		136.46	88.12	142.47	68.26
		71.6	61.7	40.73	63.77		85.46	113.82	142.09	52.42
		62.81	50.91	49.94	67.58		100.49	92.36	159.29	43.27
		81.53	65.2	44.25	82.9		77.29	84.82	157.93	84
		79.24	74.55	49.94	69.97		93.6	89.09	153.34	91.33
		80.68	60.05	50.46	73.62		90.34	90.22	127.83	88.83
		61.94	81.6	48.3	69.27		98.95	111.67	135.36	67.88
		63.9	69.6	41.43	62.31		113.21	113.28	145.12	85.23
		81.6	75.36	54.83	53.67		91.89	88.02	117.11	81.6
		78.36	82.02	72.04	53.93		112.47	93.88	118.79	89.28
		54.83	89.09	74.4	59.03		117.4	104.56	120.5	88.25
		64.4	73.27	76.95	58.1		121.43	104.64	112.47	88.31
		100.94	49.94	65.2	58.1		119.16	140.46	118.79	71.28
		108.74	71.6	50.63	64.49		132	135.17	111.67	92.64
		94.12	62.31	62.81	66.73		122.38	126.75	130.4	72.56
		92.64	82.02	64.84	66.21		119.16	101.71	119.16	78.62
		97.9	75.89	62.81	69.6		114.85	104.78		86.03
		96.48	58.59	48.24	80.64		98.05	113.51		81.53
		104.56	49.94	60.19	61.94		112.36	94.7		88.51
		86.53	75.32	61.7	90.57		112.98	110.14		84.27
		77.47	54.31	61.19	69.6		114.42	113.44		94.12
		79.78	71.36	62.45	62.81		101.88	108.43		100.94
		76.84	57.7	74.55	69.77		95.64	131.48		86.03
		80.46	73.15	73.43	66.21		98.05	129.89		80.68
					69.6		125.28	128.01		117.82
					66.21		110.11	118.55		110.63
					63.36		115.85	130.62		79.49
					48.6		102.11	114.85		96.87
					51.53		88.8	107.87		90.09
							97.19	131.8		101.88
							109.69	105.38		97.1
							73.43	86.03		93.2
							97.07	108.53		71.6
							103.31	70.59		66.21
							96.12	88.51		88.54
							96.48	100.49		99.82
							78.14	76.57		116.32
							84.85	82.02		93.88
							88.25	90.18		121.67

## Sheet: Source data Fig.4f
Source Data Fig.4f
Cortical wall stiffness (pN/nm)
	WT	arf1-1	OE-ARF1	cesa6	arf1cesa6
	0.335	0.859	0.336	0.275	0.282
	0.389	0.626	0.349	0.254	0.358
	0.372	1.28	0.273	0.214	0.18
	0.399	0.71	0.323	0.21	0.245
	0.543	1.16	0.189	0.215	0.26
	0.331	1.03	0.222	0.189	0.368
	0.435	1.37	0.179	0.174	0.339
	0.361	1.39	0.193	0.192	0.216
	0.9	1.31	0.204	0.188	0.2
	0.602	1.22	0.235	0.151	0.353
	0.529	1.44	0.242	0.232	0.286
	0.407	1.3	0.296	0.237	0.597
	0.501	1.61	0.23	0.242	0.51
	0.597	1.34	0.293		0.285
	0.66	1.04	0.299		0.224
	0.557	1.35			0.252
	0.717				0.213
	0.507

## Sheet: Source data Fig.4g
Source Data Fig.4g
Cortical wall stiffness (pN/nm)
	WT	arf1-1	OE-ARF1	cesa6	arf1cesa6
	1.65	1.51	0.797	0.918	1.99
	1.54	1.35	0.625	0.808	1.03
	0.906	0.909	0.871	1.01	0.85
	1.01	1.37	0.531	1.32	0.45
	0.88	0.994	0.594	0.809	0.68
	0.267	1.43	0.525	0.771	0.934
	0.169	0.801	1.46	0.955	0.914
	0.242	1.21	0.434	0.979	1
	0.407	1.72	0.351	0.764	0.47
	0.962	1.72	1.92	0.931	1.46
	0.909	0.996	0.291	0.825	1.16
	0.963	1.96	0.429	0.899	1.05
	0.785	0.909	0.391		0.944
	1.97	1.54	0.908		0.862
		1.74			1.22
		1.22			1.03
		1.59			0.719
		0.824			1.01
		1
		1.33
		1.5
		1.11
		1.32
		1.42
		1.35
		1.52
		1.3

## Sheet: Source data Fig.4h
Source Data Fig.4h
ARF1 and CESA expression in ein2 and eil1eil2
	Nip-Non			Nip-C			ein2-Non			ein2-C			eil1eil2-Non			eil1eil2-C
OsARF1	0.99	1.01		1.51	1.52		0.66	0.67	0.7	0.95	0.99	0.93	0.79	0.85	0.79	1.16	1.24	1.09
OsCESA5	1.01	1.01	0.97	0.29	0.3	0.24	0.67	0.68	0.69	0.72	0.71	0.65	1.27	1.27	1.24	0.64	0.58	0.63
OsCESA6	0.96	0.97	1.08	0.29	0.28	0.29	0.56	0.66	0.6	0.71	0.7	0.74	1.18	1.02	1.03	1.1	1.09	1.16
OsCESA8	1.04	1	0.97	0.26	0.27	0.25	0.63	0.62	0.6	0.61	0.7	0.67	0.8	0.77	0.44	1.23	1.22	1.05

## Sheet: Source data Fig.4i
Source Data Fig.4i
Cortical wall stiffness (pN/nm)	Nip	ein2	eil1eil2
	0.653	0.239	0.245
	0.172	0.169	0.0869
	0.348	0.207	0.0975
	0.23	0.212	0.182
	0.158	0.162	0.116
	0.616	0.329	0.21
	0.749	0.282	0.328
	0.624	0.29	0.243
	0.359	0.189	0.125
	0.146	0.509	0.0908
	0.312	0.124	0.0826
	0.781	0.126	0.288
	1.14	0.219	0.143
	0.432	0.249	0.178
	0.148	0.254	0.11
	0.187	0.187	0.0948
	0.195	0.272	0.0862
	0.85		0.118
			0.136
			0.115
			0.303

## Sheet: Source data Fig.4j
Source Data Fig.4j
Cortical wall stiffness (pN/nm)	Nip	ein2	eil1eil2
	0.718	0.609	1.72
	0.743	2.32	1.94
	1.05	2.09	0.683
	0.99	2.31	0.627
	0.686	3.47	0.793
	0.502	2.23	0.729
	0.737	0.723	0.955
	0.701	0.59	0.737
	0.831	0.621	1.51
	0.93	0.523	1.77
	0.581	1.75	2.22
	0.4	3.64	1.02
	0.553	2.35	2.92
	0.755	1.92	1.36
	0.537	2.72	0.598
	0.527	1.43
	0.83	2.66
	0.886	0.535
		0.69
