# Supplementary material for: Ethylene modulates cell wall mechanics for root responses to compaction
Source: Nature. 2025 Nov 26;649(8097):685–92. doi: 10.1038/s41586-025-09765-7 (PMC12804079; doi:10.1038/s41586-025-09765-7)
Supplement: Supplementary file 11 — Source Data Extended Data Fig. 1 [file 41586_2025_9765_MOESM11_ESM.xlsx]

## Sheet: Source Data Extended Fig.1b
Source Data Extended Data Fig.1b
Primary root length (mm)
	Normal media																				Dense media
Mock	40.07	39.98	38.18	34.99	44.86	51.36	47.86	49.46	39.16	45.86	49.61	48.12	43.48	41.08							22.03	22.69	31.21	22.04	26.24	31.67	24.63	29.09	22.17	26	28.76	26.18	30.07	38.24
Low	43.87	45.11	51.89	51.06	30.01	41	45.06	40.83	23.2	36.91	32.8	36.14	48.99	37.44	26.63	44.55	38.84	38.35	46.12	36.59	35.36	43.29	42.18	40.21	48.25	47.49	50.23	46.32	40.8	34.42	45.24	47.61	49.74	39.46	41.59	39.18	36.8	41.3	43.83
High	14.89	12.59	14.69	17.05	16.16	25.97	24.24	24.53	24.77	19.77	28.49	15.9	37.1	18.71	18.37	24.25					18.2	13.38	19.83	32.74	26.21	11.56	22.53	16.02	23.16	14.63	20.48	16.17	19.02	12.52	15.31	16.69	19.17	15

## Sheet: Source Data Extended Fig.1d
Source Data Extended Data Fig.1d
Cortical cell diameter (µm)
	Normal media																																								Dense media
Mock	24.1	15.57	16.04	15.68	17.22	19.71	17.36	18.42	17.25	19.19	19.56	19.63	19.3	18.32	18.42	15.79	13.3	14.18	15.31	15.75	14.32	17.14	18.79	16.08	16.41	15.64	15.71	18.64	15.93	15.2	16.04	14.29	17.66	16.23	19.08	15.64	14.73	14.54	14.43	15.35	26.81	31.54	30.77	32.97	25.9	27.77	25.97	28.32	27.66
Low	30.92	36.26	24.62	26.12	28.5	32.78	25.93	34.18	30.92	32.67	34.47	32.09	28.97	30	31.36	28.24	34.07	35.35	34.29	30.18	29.19	30.48	43.19	32.2	26.48	34.36	29.01	35.27	31.47	37.47	24.91	40.07	32.6	32.38	31.76	29.67	37.51	28.5	25.49	25.64	33.81	31.14	33.88	32.27	34.47	40.44	32.09	29.23	29.82
[truncated: 31 more columns]
