# Supplementary material for: Ethylene modulates cell wall mechanics for root responses to compaction
Source: Nature. 2025 Nov 26;649(8097):685–92. doi: 10.1038/s41586-025-09765-7 (PMC12804079; doi:10.1038/s41586-025-09765-7)
Supplement: Supplementary file 12 — Source Data Extended Data Fig. 2 [file 41586_2025_9765_MOESM12_ESM.xlsx]

## Sheet: Source data extended Fig.2d
Source Data Extended Data Fig. 2d
Primary root length (cm)
	Normal media												Dense media
WT	6.33	6.46	6.47	6.44	6.2	6.5	6.75	5.42	6.37	6.38	6.13	6.26	4.15	5.54	3.76	2.27	4.17	4.2	3.77	2.8	3
cesa6	6.63	7.48	7.16	7.06	7.11	7.5	6.56	6.65	6.32	6.91	6.19		7.35	7.43	7.01	7.39	6.4	6.61	6.14	7.49	7.86	6.33
NG-CESA6	5.73	7.29	7.37	6.53	5.01	6.83	6.76	7.67	5.93				3.56	4.44	3.39	4.47	3.93	3.3	5.03	3.57	3.3	3.78
