# Supplementary material for: Ethylene modulates cell wall mechanics for root responses to compaction
Source: Nature. 2025 Nov 26;649(8097):685–92. doi: 10.1038/s41586-025-09765-7 (PMC12804079; doi:10.1038/s41586-025-09765-7)
Supplement: Supplementary file 13 — Source Data Extended Data Fig. 4 [file 41586_2025_9765_MOESM13_ESM.xlsx]

## Sheet: Source data extended Fig.4c
Source Data Extended Data Fig.4c
Primary root length (mm)
	Normal media												Dense media
WT	74.99	69.67	78.38	73.1	72.36	79.91	66.43	75.09	77.29	75.41	71.75	75.15	53.63	56.33	57.61	57.02	52.73	57.34	59.24	54.64	70.57	65.82
arf1-1	53.53	59.65	47.9	57.32	52.33	43.86	50.16	38.88	43.83	42.28			33.68	36.22	36.63	54.73	50.52	54.37	46.99	39.58	52.73	51.99
arf1-2	53.85	53.9	60.96	55.67	31.85	48.43	35.31	50	51	49.6			39.72	47.46	42.2	49.35	53.55	47.86	40.47	51.52	39.8	43.2

## Sheet: Source data extended Fig.4d
Source Data Extended Data Fig.4d
OsARF1 expression in OE lines
WT	0.977379	1.09844	0.931456
OE1	15.3763	16.5694	14.267
OE2	34.1408	30.9178	29.9095
OE3	6.06038	7.49935	6.7668
OE4	13.1866	14.6668	12.1374
OE5	25.9495	28.8886	24.7573
OE6	40.3017	38.5351	44.6612
OE7	28.2204	45.2135	27.4295

## Sheet: Source data extended Fig.4f
Source Data Extended Data Fig.4f
Primary root length (mm)
	Normal media										Dense media
WT	40.84	49.56	32.65	54.81	46.85	63.01	50.19	42.22	39.69	40.65	35.85	30.38	34.08	39.19	36.51	36.16	31.78	35.24	28.84	34.83
OE-ARF1	27.22	48.96	59	29.23	47.12	42.79	50.45	39.99	30.7	41.67	45.12	61.95	42.32	47.73	54.83	41.41	49.99	43.57	44.17	45.09

## Sheet: Source data extended Fig.4h
Source Data Extended Data Fig.4h
Cortical cell diameter (µm)
	Normal media																																								Dense media
WT	27.15	25.4	25.7	23.8	23.12	26.2	24.6	21.67	20.03	22.73	26.96	23.46	23	25.06	19.19	21.36	24.87	24.14	24.9	24.45	21.59	20.03	22.73	28.67	26.39	23.99	22.39	27.61	20.22	22.05	22.09	23.34	23.76	24.18	22.43	24.22	21.36	20.6	22.73	23.12	33.14	35.42	28.23	29.67	24.8	32.07	23.87	30.63	22.18
arf1-2	24.51	24.9	26.36	24.9	21.35	23.39	26.61	22.32	24.37	27.68	20.53	30.84	28.6	23.1	21.64	17.95	20.53	20.38	29.67	21.64	23.1	29.04	20.18	19.02	30.64	24.9	18.92	23.59	24.37	19.55	24.76	33.56	31.23	19.99	25.97	21.94	18.48	21.11	18.14	26.75	20.53	19.94	25.34	29.82	23.15	17.22	19.94	32.05	25.97
[truncated: 31 more columns]
