# Supplementary material for: Ethylene modulates cell wall mechanics for root responses to compaction
Source: Nature. 2025 Nov 26;649(8097):685–92. doi: 10.1038/s41586-025-09765-7 (PMC12804079; doi:10.1038/s41586-025-09765-7)
Supplement: Supplementary file 14 — Source Data Extended Data Fig. 6 [file 41586_2025_9765_MOESM14_ESM.xlsx]

## Sheet: Source data extended Fig.6b
Source Data Extended Data Fig.6b
Indaziflam treated root length (cm)
	Normal media												Dense media
WT-mock	5.23	6.6	6.26	5	6.11	6.11	6.58	6.41	6.09	6.74			3.17	3.97	3.31	2.92	4.52	4.57	3.94	4.22	3.37	3.2	4
WT-treated	6.39	6.07	5.83	5.77	5.64	6.44	3.89	4.92	4.58	5.61	5.71	6.11	7.87	5.05	5.75	4.72	6.32	5.33	5.07	3.76	5.31	4.69	5.04
arf1-1-mock	4.72	4.84	3.27	1.34	1.86	1.53	4.7	3.28	1.36	1.86	1.53		3.18	2.45	2.84	2.24	2.98	1.37	1.36	1.38	2.5	2.45	2.84	3
arf1-1-treated	5.41	4.87	4.97	5.04	5.18	5	5.07	5.2	4.9	4.87			5.41	4.45	4.85	3.68	5.4	4.5	4.84	3.7	4
OE-ARF1-mock	6.39	4.88	6.3	4	6.37	4.9	6.29	4.1	5				5.06	4.79	4.86	4.05	5.5	4.1	4.9	5.1	5.2	6	5.8
OE-ARF1-treated	2.23	3.91	4.33	4.86	5.66	5.59	2.3	3.95	4.3	4.85	5.6	5.59	3.29	5.52	5.05	2.71	3.99	3.23	2.28	4	3.5	5

## Sheet: Source data extended Fig.6d
Source Data Extended Data Fig.6d
DCB treated root length (cm)
	Normal media												Dense media
WT-mock	7.21	6.79	9.38	9.52	9.26	9.25	7.21	6.81	7.62	6.88	6.64		5.23	4.7	4.2	4.41	3.99	4.19	4.1	3.9	2.5	5.1	5.3	4.1	4.2	4.3
WT-treated	7.1	6.51	6.5	6.41	7.69	5.76	5.65	8.44	7.13	7.85			6.92	7.78	5.83	5.3	6.17	7.62	7.61	7.08	7.99	7.07	6.97	5
arf1-1-mock	4.39	3.95	4.5	2.49	2.73	4.46	3.3	3.52	4.28				2.5	3.9	4.3	3.3	3.02	3.01	2.7	3.4	2.8	2.73	2.4	2.4	1.8
arf1-1-treated	4.36	6.35	5.05	5.04	5.62	6.14	4.42	6.3	5.1	5	5.6	6.1	7.3	7.32	4.55	5.08	6.87	6.18	7.28	7.3	4.65	5.1	6.9	6.2
OE-ARF1-mock	8.41	8.46	6.56	4.82	5.19	7.41	7.2	6.04	5.7	7.04	7.28	7.17	6.3	5.97	6.13	6.15	8.01	5.76	8.22	6.54	8.07	5.83	6.77
OE-ARF1-treated	8.39	8.02	8.41	8.69	5.93	6.3	6.84	8.82	8.23				6.08	4.36	3.73	3.5	5.51	7.12	7.21	6.33	3.94
