# Supplementary material for: Ethylene modulates cell wall mechanics for root responses to compaction
Source: Nature. 2025 Nov 26;649(8097):685–92. doi: 10.1038/s41586-025-09765-7 (PMC12804079; doi:10.1038/s41586-025-09765-7)
Supplement: Supplementary file 15 — Source Data Extended Data Fig. 7 [file 41586_2025_9765_MOESM15_ESM.xlsx]

## Sheet: Source data extended Fig.7b
Source Data Extended Data Fig.7b
Primary root length (cm)
	Normal media																	Dense media
WT	6.2	6.26	5.16	6.16	5.46	6.36	4.76	4.86	4.84	5.43	5.94	5.43	5.31	4.83	5.97			3.69	3.47	3.15	3.17	4.32	4.03	3.36	3.88	3.06	3.18	3.8	3.87	3.05	2.62
arf1-1	1.81	1.79	3.29	2.99	1.93	2.59	3.59	2.15	2.85	3.27	3.27							1.31	1.31	2.23	1.96	1.81	2.15	2.06	1.5	1.89	2.01	1.88	2.32	2.04	2.32	1.81
cesa6	6.21	6.27	4.11	5.28	4.44	4.87	5.42	4.55	5.77	5.42	6.59	6.3	5.75	6.12	4.97	5.29		4.58	5.36	5.73	6.71	5.65	4.79	5.33	4.95	4.18	5.37	5.07
arf1 cesa6	4.41	4.37	4.13	4.13	4.89	4.79	5.97	4.97	4.36	5.48	4.67	4.71	4.82	5.01	5.18	5.62	6.51	4.83	4.91	4.36	5.21	5.75	5.06	4.06	4.67	5.17	4.55	4.99	4.47	3.44	4.42	5.04	4.43	3.5
