# Supplementary material for: Ethylene modulates cell wall mechanics for root responses to compaction
Source: Nature. 2025 Nov 26;649(8097):685–92. doi: 10.1038/s41586-025-09765-7 (PMC12804079; doi:10.1038/s41586-025-09765-7)
Supplement: Supplementary file 16 — Source Data Extended Data Fig. 9 [file 41586_2025_9765_MOESM16_ESM.xlsx]

## Sheet: Source data extended Fig.9
Source Data Extended Data Fig.9
Singel cell wall thickness (nm)
	1	2	3	4	5	6	7	8
	200.56	182.48	167.76	207.23	206.05	210.82	185.03	171.59
	204.23	197.37	191.51	214.42	212.63	200	185.21	184.81
	213.18	191.43	185.86	175.37	207.9	201.47	205.86	181.11
	201.03	180.12	184.9	159.51	204.67	212.97	205.86	176.7
	187.41	183.61	176.01	173.08	198.47	181.51	206.32	173.85
	171.59	183.7	207.26	194.88	209.34	174.48	192.71	170.29
	175.37	186.82	185.14	203.33	203.33	188.62	203.18	188.56
	196.78	179.51	195.33	185.26	190.42	190.93	192.71	203.96
	182.48	179.51	176.01	203.36	206.61	200.36	204.48	183.82
	196.67	173.08	192.33	196.92	202.13	217.31	209.79	190
	177.14	168.66	183.42	206.77	201.47	186.34	197.6	203.58
	161.28	176.41	180.77	206.61	205.37	193.28	208.25	204.02
	185.26	170.26	170.88	194.36	174.01	198.21	186.95	201.38
	208.38	196.78	172.08	197.37	192.41	191.05	189.23	183.82
	184.81	185.53	185.14	191.05	191.05	189.09	190.93	177.89
