# Supplementary material for: Ethylene modulates cell wall mechanics for root responses to compaction
Source: Nature. 2025 Nov 26;649(8097):685–92. doi: 10.1038/s41586-025-09765-7 (PMC12804079; doi:10.1038/s41586-025-09765-7)
Supplement: Supplementary file 17 — Source Data Extended Data Fig. 10 [file 41586_2025_9765_MOESM17_ESM.xlsx]

## Sheet: Extended Data Fig.10b
Source Data Extended Data Fig.10b
GUS activity
	Mock	IAA	ABA	ACC
	16.0677	8.49185	9.5	13.821
	17.4483	10.9896	10.9344	19.6043
	15.048	9.5763	10.3038	19.6098
	18.6675	10.56	11.1181	21.4833
	7.02367	6.97185	3.12978	13.3925
	8.2555	9.27111	4.9922	11.9897
	13.5185	9.25926	5.82319	15.9179
	10.393	8.24296	7.87143	12.7772
	5.61133	4.88	7.45593	7.83807
	6.91283	5.54963	7.83593	11.1473
	3.6575	3.27407	6.74604	7.67692
	6.11483	8.31111	6.44121	9.89099
	9.101	2.1037	3.90648	10.1419
	8.35683	5.5763	3.8856	12.6252
	12.2233	6.97185	7.87769	15.1213
	13.0973	5.07259	6.03615	17.1229

## Sheet: Source data extended Fig.10c
Source Data Extended Data Fig.10c
OsARF1 expression
Mock	0.87	1.06	1.08
IAA	0.73	0.69	0.71
ABA	0.45	0.52	0.47
ACC	3.74	3.87	3.32

## Sheet: Extended Data Fig.10e
Source Data Extended Data Fig.10e
Cortical cell diameter (µm)
	Mock																																								Indaziflam
Nip	22.16	23.51	23.45	22.14	27.22	30.63	26.91	27.06	25.77	23.96	23.98	24.07	27.6	35.26	25.14	23.76	26.74	21.88	21.16	28.36	22.68	26.54	23.38	22.97	23.83	22.25	32.17	26.49	22.22	22.79	27.05	24.62	23.26	23.04	24.94	24.25	24.76	23.4	25.46	24.16	32.51	37.47	38.15	35.28	30.95	40.1	42.91	40.12	39.79
ein2	25.92	24.88	23.17	25.28	26.34	27.24	23.38	28.43	27.2	23.71	22.6	34.23	26.91	24.45	32.29	26.19	21.75	27.32	27.51	24.67	27.12	24.59	25.59	23.51	23.98	22.9	24.76	27.13	23.17	23.05	25.84	26.61	25.84	27.4	26.19	26.13	28.01	20.41	28.87	22.17	43.52	39.61	38.66	36.54	38.36	31.88	38.02	31.31	32.54
eil1el2	22.26	27.76	27.51	24.07	22.19	24.23	23.98	22.76	24.23	27.29	20.21	25.77	31.44	25.9	22.38	28.91	27.03	21.58	22.88	28.14	25.15	24.16	22.73	24.74	23.34	25.74	24.42	24.16	24.23	24.88	22.77	27.95	24.88	22.88	23.69	23.98	22.4	21.75	23.38	24.42	39.19	32.29	29.39	32.51	35.33	38.08	31.12	29.05	29.99
[truncated: 31 more columns]
